# Supplementary material for: Enhancing metabolite coverage using dedicated mobile phases for individual polarity modes in HILIC-MS
Source: Anal Bioanal Chem. 2025 Nov 19;418(2):747–57. doi: 10.1007/s00216-025-06189-0 (PMC12783170; doi:10.1007/s00216-025-06189-0)
Supplement: Supplementary file 2 — Supplementary Material 2 Supplementary Tables S1-S9, providing the list of standards, instrument parameters, detailed comparison data, heatmaps, and lists of annotated metabolites. (XLSX 130 KB) [file 216_2025_6189_MOESM2_ESM.xlsx]

## Sheet: Overview
Electronic Supplementary Material 2 (ESM 2)
Enhancing Metabolite Coverage using Dedicated Mobile Phases for Individual Polarity Modes in HILIC/MS
Langová Alena1, Manzi Malena1, Jana Brejchová2, Ondřej Kuda2, Michal Holčapek1, Robert Jirásko1*
1 University of Pardubice, Faculty of Chemical Technology, Department of Analytical Chemistry, Studentská 573, 532 10 Pardubice, Czech Republic
2 Institute of Physiology of the Czech Academy of Sciences, Videnska 1083, Prague, 14200, Czech Republic
Corresponding author: Robert Jirásko, Tel. +420466037089; Email: robert.jirasko@upce.cz
Table of content:
Table S1:	List of metabolite standards used for method optimization.
Table S2:	Mass spectrometry parameters for the Waters Xevo G2-XS QTOF and Bruker timsTOF Ultra.
Table S3:	Relative standard deviation (RSD) of retention times for five replicate injections on the BEH Amide column.
Table S4:	Comparison of chromatographic performance metrics for the tested bioinert columns in negative ion mode.
Table S5:	Comparison of chromatographic performance metrics for the tested bioinert columns in positive ion mode.
Table S6:	Heatmap visualization of the effect of pH on the signal response (peak area and intensity) of metabolite standards in negative ion mode.
Table S7:	Heatmap visualization of the effect of pH on the signal response (peak area and intensity) of metabolite standards in positive ion mode.
Table S8:	List of annotated metabolites with corresponding level of annotation in studied mouse samples using negative-ion HILIC-MS mode
Table S9:	List of annotated metabolites with corresponding level of annotaion in studied mouse samples using positive-ion HILIC-MS mode

## Sheet: Table S1
Table S1. List of metabolite standards used for method optimization.
Compounds		HMDB ID	Molecular formula	Mass	[M+H]+	[M-H]-	Concentration [nmol/mL] 4 mL
Amino acid	Glycine	HMDB00123	C2H5NO2	75.032	76.0398	74.0242	399.832
	Alanine	HMDB00161	C3H7NO2	89.0476	90.0555	88.0398	249.868
	Serine	HMDB00187	C3H7NO3	105.-29	106.05	104.035	124.949
	Proline	HMDB00162	C5H9NO2	105.043	116.071	114.055	62.5743
	Valine	HMDB00883	C5H11NO2	117.079	118.087	116.071	62.5646
	Threonine	HMDB00167	C4H9NO3	119.058	120.066	118.05	62.5744
	Leucine	HMDB00687	C6H13NO2	131.095	132.102	130.087	62.5744
	Isoleucine	HMDB00172	C6H13NO2	131.095	132.102	130.087	62.5744
	Asparagine	HMDB0033780	C4H8N2O3	132.053	133.061	131.046	62
	Ornithine	HMDB00214	C5H12N2O2	132.09	133.098	131.082	231
	Aspartic acid	HMDB00191	C4H7NO4	133.037	134.045	132.03	63
	Glutamine	HMDB00641	C5H10N2O3	146.069	147.077	145.061	62
	Lysine	HMDB00182	C6H14N2O2	146.106	147.113	145.098	62
	Glutamic acid	HMDB00148	C5H9NO4	147.053	148.061	146.045	63
	Methionine	HMDB001015	C5H11NO2S	149.051	150.059	148.043	63
	Histidine	HMDB00177	C6H9N3O2	155.069	156.077	154.062	125
	Phenylalanine	HMDB0250791	C9H11NO2	165.079	166.087	164.071	63
	Arginine	HMDB00517	C6H14N4O2	174.112	175.119	173.104	62
	Citrulline	HMDB00904	C6H13N3O3	175.096	176.103	174.088	31
	Tyrosine	HMDB00158	C9H11NO3	181.074	182.081	180.066	63
	Tryptophan	HMDB00929	C11H12N2O2	204.09	205.098	203.082	31
	1-methyl-L-tryptophan	HMDB0030396	C12H14N2O2	218.106	219.113	217.098	62
Conjugates of purine/pyrimidine bases	Cytosine	HMDB00630	C4H5N3O	111.043	112.051	110.035	0.4
	Guanine	HMDB00132	C5H5N5O	151.049	152.057	150.042	62
	Uracil	HMDB00300	C4H4N2O2	112.027	113.035	111.019	62
	Thymine	HMDB00235	C5H6N2O2	126.043	127.051	125.035	125
	Adenine	HMDB00034	C5H5N5	135.054	136.062	134.047	0.31
	Thymidine	HMDB00273	C10H14N2O5	242.09	243.098	241.082	3
	Cytidine	HMDB00089	C9H13N3O5	243.085	244.093	242.078	6
	Uridine	HMDB00295	C9H12N2O6	244.07	245.077	243.062	6
	2-deoxyadenosine	HMDB00101	C10H13N5O3	251.102	252.11	250.094	1.2
	Adenosine	HMDB00045	C10H13N5O4	267.097	268.104	266.089	1.3
	Guanosine	HMDB00133	C10H13N5O5	283.092	284.099	282.084	6
	Xanthosine	HMDB00293	C10H12N4O6	284.076	285.083	283.068	62
	AMP	HMDB00045	C10H14N5O7P	347.063	348.071	346.055	62
	GMP	HMDB0001397	C10H14N5O8P	363.058	364.066	362.05	31
	ADP	HMDB00061	C10H15N5O10P2	427.029	428.037	426.022	63
	GDP	HMDB0001501	C10H15N5O11P2	443.024	444.032	442.017	62
	TTP	HMDB0001342	C10H17N2O14P3	481.989	482.997	480.981	62
	CTP	HMDB00082	C9H16N3O14P3	482.985	483.992	481.977	62
	UTP	HMDB00285	C9H15N2O15P3	483.969	484.976	482.961	62
	ATP	HMDB00538	C10H16N5O13P3	506.996	508.004	505.988	63
	GTP	HMDB0001273	C10H16N5O14P3	522.991	523.998	521.982	62
Carnitines	L-carnitine	HMDB00062	C7H15NO3	161.105	162.112	160.097	63
	Acetyl-L-carnitine	HMDB00201	C9H17NO4	203.116	204.124	202.108	6
	D,L-octanoylcarnitine	HMDB00791	C15H29NO4	287.21	288.217	286.202	0.02
	D,L-decanoylcarnitine	HMDB00651	C17H33NO4	315.241	316.249	314.233	0.02
	D,L-lauroylcarnitine	HMDB0002250	C19H38NO4	344.28	344.28	342.264	0.01
	D,L-myristoylcarnitine	HMDB0254979	C21H42NO4	372.311	372.311	370.296	0.01
	D,L-palmitoylcarnitine	HMDB00222	C23H46NO4	400.343	400.343	398.327	0.01
Carbohydrates	D-galactose	HMDB00143	C6H12O6	180.063	181.071	179.055	94
	D-glukose	HMDB00122	C6H12O6	180.063	181.071	179.055	94
	Myoinositol	HMDB00211	C6H12O6	180.063	181.071	179.055	94
	D-glucose-6-phosphate	HMDB0001401	C6H13O9P	260.03	261.038	259.022	250
	α-Lactose	HMDB00186	C12H22O11	342.116	343.124	341.108	62
Others	Nicotinic acid	HMDB0001488	C6H5NO2	123.032	124.04	122.024	13
	Taurine	HMDB00251	C2H7NO3S	125.015	126.022	124.006	4
	Creatine	HMDB00064	C4H9N3O2	131.069	132.077	130.062	63
	Kynurenine	HMDB00684	C10H12N2O3	208.085	209.093	207.077	63
	Tridecanoic acid	HMDB00910	C13H26O2	214.193	215.201	213.185	0.6
	N-acetyl-5-hydroxytryptamine	HMDB0001238	C12H14N2O2	218.106	219.113	217.097	6
	Melatonin	HMDB0001389	C13H16N2O2	232.121	233.128	231.113	6
	Coenzyme A	HMDB0001423	C21H36N7O16P3S	767.115	768.123	766.107	31
	Acetyl coenzyme A	HMDB0247926	C23H38N7O17P3S	809.126	810.133	808.117	31
	Tryptamine	HMDB00303	C10H12N2	160.1	161.108	159.092	62
	Histamine	HMDB00870	C5H9N3	111.08	112.087	110.072	234
	Serotonine	HMDB00259	C10H12N2O	176.095	177.103	175.087	62

## Sheet: Table S2
Table S2. Mass spectrometry parameters for the instruments employed in the study: (A) specifies the settings for the Waters XEVO G2-XS QTOF used for method development; (B) lists the settings for the Bruker timsTOF Ultra used for the analysis of biological samples; (C) lists the settings for the Bruker timsTOF Ultra used for MS/MS analysis.
	Table S2A:				Table S2B:						Table S2C:
	Xevo G2-XS QTOF (Waters)				timsTOF Ultra (Bruker); VIP-HESI						timsTOF Ultra (Bruker); VIP-HESI
	Parameter	Value			Parameter	Value	Parameter	Value			Parameter	Value	Parameter	Value
	Capillary Voltage (-)	−1.5 kV			Negative		Positive				Negative		Positive
	Capillary Voltage (+)	3.0 kV		Source	Capillary	3500 V	Capillary	4000 V		Acquisition Times	Total Cycle Time	1.25s	Total Cycle Time	1.25s
	Sampling Cone	20 V			Nebulizer	3 Bar	Nebulizer	3.5 Bar			MS Spectra Rate	4 Hz	MS Spectra Rate	4 Hz
	Source Offset	60 V			Dry Gas	8 L/min	Dry Gas	6 L/min			MS/MS Spectra Rate	6 Hz	MS/MS Spectra Rate	6 Hz
	Source Temperature	120 °C			Dry Temperature	240 °C	Dry Temperature	240 °C		MS/MS	Rate Control	Fixed	Rate Control	Fixed
	Desolvation Temperature	600 °C			Sheath Gas Temperature	450 °C	Sheath Gas Temperature	450 °C			MS/MS Spectra Rate	6 Hz	MS/MS Spectra Rate	6 Hz
	Cone Gas Flow	50 L/h			Sheat Gas Flow	3 L/min	Sheat Gas Flow	5 L/min		MS Filter	Normalized Threshold	400 counts/1000 scans	Normalized Threshold	400 counts/1000 scans
	Desolvation Gas Flow	900 L/h		Tune	Deflection 0 Delta	-80 V	Deflection 0 Delta	80 V			Absolute Threshold	1146	Absolute Threshold	1146
					Funnel 0 RF	200 Vpp	Funnel 0 RF	200 Vpp			Average Scans	3	Average Scans	3
					Multipole 0 RF	100 Vpp	Multipole 0 RF	100 Vpp		Precursore Ion Selection	Selection by	fixed number	Selection by	fixed number
					Deflection 1 Delta	-60 V	Deflection 1 Delta	60 V			Number of Precursors	6	Number of Precursors	6
					Funnel 1 RF	200 Vpp	Funnel 1 RF	250 Vpp			Isolation and Fragmentation
					isCID Energy	-0 eV	isCID Energy	0 eV			Charge [z]	Mass [m/z]	Isolation Width [m/z]	CE [eV]
					Funnel 2 RF	200 Vpp	Funnel 2 RF	250 Vpp			-1	50	2	7
					Multipole RF	200Vpp	Multipole RF	250 Vpp			-1	150	2	15
					Collision Energy	5 eV	Collision Energy	5 eV			-1	300	4	25
					Collision RF	450/600 Vpp*	Collision RF	500 Vpp			-1	500	8	30
					Ion Energy	5 eV	Ion Energy	5 eV			-1	1000	8	30
					Low Mass	50 m/z	Low Mass	60 m/z
					Transfer Time	50 µs	Transfer Time	50 µs
					Pre Pulse Storage	7/8* µs	Pre Pulse Storage	7 µs
					* second segment started in 8 min

## Sheet: Table S3
Table S3. Relative standard deviation (RSD) of retention times for five replicate injections on the BEH Amide column.
pH			5.5						8.5
Compounds		Polarity mode	Rt 1 [min]	Rt 2 [min]	Rt 3 [min]	Rt 4 [min]	Rt 5 [min]	RSD [%]	Rt 1 [min]	Rt 2 [min]	Rt 3 [min]	Rt 4 [min]	Rt 5 [min]	RSD [%]
Amino acid	Glycine	negative	7.06	7.03	7.03	7.1	7.08	0.390483	7	6.99	6.97	6.96	6.96	0.232914
	Alanine	negative	6.24	6.23	6.23	6.25	6.25	0.143338	6.18	6.16	6.16	6.15	6.14	0.215435
	Serine	negative	7.08	7.09	7.03	7.03	7.06	0.351648	7.01	6.99	6.97	6.96	6.96	0.277884
	Proline	negative	5.33	5.36	5.32	5.33	5.35	0.275327	5.28	5.28	5.27	5.27	5.27	0.0928893
	Valine	negative	5.24	5.27	5.24	5.24	5.26	0.240935	5.16	5.16	5.15	5.15	5.15	0.095052
	Threonine	negative	6.45	6.45	6.44	6.46	6.47	0.158011	6.37	6.36	6.35	6.33	6.33	0.252048
	Leucine	negative	4.55	4.58	4.54	4.54	4.56	0.328648	4.46	4.46	4.46	4.46	4.46	0
	Isoleucine	negative	4.74	4.77	4.73	4.73	4.76	0.342353	4.66	4.66	4.65	4.65	4.65	0.105264
	Asparagine	negative	7.19	7.17	7.16	7.21	7.2	0.258102	7.38	7.37	7.35	7.33	7.32	0.31
	Ornithine	negative	10.05	9.96	9.99	10..15	10.06	0.414709	10.28	10.23	10.22	10.23	10.24	0.204845
	Aspartic acid	positive	6.32	6.32	6.34	6.35	6.32	0.199828	6.54	6.54	6.54	6.54	6.54	1.35807e-14
	Glutamine	negative	6.99	6.97	6.97	7.02	7.01	0.291706	6.92	6.92	6.9	6.89	6.88	0.231817
	Lysine	negative	10.01	9.92	9.94	10.09	10.01	0.602358	10.44	10.41	10.4	10.41	10.41	0.130254
	Glutamic acid	negative	7.76	7.72	7.73	7.81	7.81	0.492689	7.55	7.54	7.51	7.49	7.49	0.332358
	Methionine	negative	5	5.02	4.98	5	5.02	0.299093	4.91	4.9	4.9	4.9	4.9	0.0815993
	Histidine	negative	7.43	7.39	7.38	7.32	7.44	0.576496	7.02	7.06	7.06	7.08	7.06	0.27772
	Phenylalanine	negative	4.52	4.52	4.5	4.5	4.52	0.217153	4.43	4.42	4.42	4.41	4.41	0.169382
	Arginine	positive	9.81	9.72	9.75	9.89	9.81	0.597335	10.25	10.23	10.22	10.22	10.22	0.114019
	Citrulline	negative	7.42	7.38	7.4	7.46	7.44	0.38119	7.38	7.37	7.35	7.32	7.32	0.33777
	Tyrosine	negative	5.42	5.42	5.41	5.43	5.45	0.249994	5.35	5.35	5.34	5.33	5.33	0.167496
	Tryptophan	negative	4.6	4.62	4.59	4.59	4.62	0.294628	4.53	4.53	4.52	4.52	4.52	0.108289
	1-methyl-L-tryptophan	negative	4.12	4.14	4.1	4.1	4.12	0.363621	4.05	4.05	4.04	4.04	4.03	0.185139
Conjugates of purine/pyrimidine bases	Cytosine	positive	3.51	3.49	3.49	3.49	3.51	0.280102	3.42	3.42	3.42	3.42	3.42	1.29851e-14
	Guanine	negative	4.02	4.04	4.02	4.01	4.04	0.298063	3.96	3.95	3.95	3.95	3.95	0.101215
	Uracil	negative	2.12	2.14	2.12	2.1	2.12	0.596656	2.07	2.08	2.06	2.07	2.07	0.305534
	Thymine	negative	1.94	1.96	1.96	1.94	1.95	0.458681	1.89	1.9	1.88	1.9	1.91	0.537871
	Adenine	positive	2.98	3	3	3	3.01	0.326817	2.93	2.92	2.93	2.93	2.93	0.136612
	Thymidine	negative	2.24	2.26	2.24	2.23	2.24	0.437019	2.18	2.18	2.18	2.18	2.18	0
	Cytidine	negative	4.11	4.1	4.1	4.11	4.12	0.182164	4.03	4.03	4.03	4.03	4.02	0.0993049
	Uridine	negative	3.03	3.02	3.02	3.03	3.04	0.247137	2.96	2.96	2.96	2.96	2.96	0
	2-deoxyadenosine	positive	2.81	2.79	2.79	2.79	2.79	0.286328	2.71	2.71	2.71	2.71	2.71	0
	Adenosine	positive	3.13	3.13	3.13	3.13	3.14	0.127714	3.08	3.08	3.07	3.07	3.07	0.159368
	Guanosine	negative	4.61	4.65	4.6	4.6	4.62	0.401803	4.53	4.53	4.53	4.52	4.52	0.108241
	Xanthosine	negative	5.13	5.2	5.13	5.13	5.15	0.526988	5.03	5.05	5.04	5.03	5.03	0.158856
	AMP	negative	7.37	7.34	7.34	7.41	7.38	0.358059	7.62	7.58	7.55	7.55	7.54	0.386595
	GMP	negative	8.41	8.36	8.38	8.49	8.43	0.534691	8.67	8.62	8.59	8.59	8.58	0.381688
	ADP	negative	9	8.93	8.93	9.04	8.94	0.495676	9.31	9.35	9.27	9.22	9.19	0.626924
	GDP	negative	9.97	9.85	9.91	10.01	9.89	0.575574	10.3	10.29	10.22	10.18	10.15	0.578089
	TTP	negative	9.92	9.81	9.86	9.92	9.82	0.477998	10.44	10.37	10.33	10.33	10.28	0.514895
	CTP	negative	10.95	10.84	10.8	10.97	10.86	0.599957	10.48	10.42	10.38	10.35	10.33	0.514257
	UTP	negative	10.7	10.61	10.68	10.67	10.54	0.548022	11.15	11.07	11.04	11.02	11	0.473799
	ATP	negative	10.38	10.26	10.29	10.39	10.33	0.485959	10.8	10.73	10.7	10.66	10.65	0.506022
	GTP	negative	10.99	11.12	11.07	11.18	11.07	0.566492	11.63	11.59	11.56	11.54	11.53	0.314017
Carnitines	L-carnitine	positive	6.42	6.42	6.44	6.45	6.45	0.210762	6.32	6.31	6.31	6.31	6.31	0.0633714
	Acetyl-L-carnitine	positive	5.43	5.43	5.43	5.44	5.44	0.0901542	5.33	5.32	5.32	5.32	5.32	0.0751597
	D,L-octanoylcarnitine	positive	3.51	3.51	3.511	3.51	3.51	0.0113954	3.44	3.44	3.44	3.43	3.43	0.142578
	D,L-decanoylcarnitine	positive	3.3	3.3	3.3	3.3	3.3	0	3.24	3.24	3.23	3.23	3.23	0.151484
	D,L-lauroylcarnitine	positive	3.17	3.17	3.17	3.17	3.17	0	3.11	3.1	3.1	3.1	3.1	0.128949
	D,L-myristoylcarnitine	positive	3.08	3.08	3.08	3.08	3.08	0	3.01	3.01	3.01	3.01	3.01	0
	D,L-palmitoylcarnitine	positive	3	3	3	3	3	0	2.93	2.93	2.93	2.93	2.93	0
Carbohydrates	D-galactose	negative	5.25	5.24	5.24	5.26	5.24	0.152497	5.15	5.14	5.15	5.15	5.14	0.0951998
	D-glukose	negative	5.03	5	4.99	5.02	5.01	0.282278	4.9	4.91	4.91	4.9	4.9	0.0998976
	Myoinositol	negative	7.11	7.12	7.09	7.13	7.12	0.190676	7.03	7	7.03	7.02	7	0.193339
	D-glucose-6-phosphate	negative	9	8.93	8.95	9.05	9.01	0.47932	9.25	9.2	9.18	9.17	9.17	0.327024
	α-Lactose	negative	7.28	7.28	7.26	7.32	7.29	0.27*	7.34	7.32	7.29	7.29	7.29.	0.290194
Others	Nicotinic acid	positive	3.49	3.44	3.44	3.48	3.46	0.589141	3.39	3.39	3.39	3.38	3.38	0.144683
	Taurine	negative	5.24	5.28	5.24	5.24	5.26	0.304646	5.11	5.11	5.11	5.1	5.1	0.0959455
	Creatine	positive	6.4	6.4	6.42	6.44	6.44	0.278638	6.28	6.28	6.28	6.28	6.28	0
	Kynurenine	negative	4.63	4.64	4.62	4.62	4.64	0.193181	4.56	4.55	4.54	4.54	4.54	0.175979
	Tridecanoic acid	negative	1.01	1.01	1	1	1.01	0.486976	1.06	1.06	1.06	1.06	1.06	0
	N-acetyl-5-hydroxytryptamine	negative	1.32	1.31	1.33	1.32	1.32	0.479133	1.31	1.31	1.31	1.31	1.31	0
	Melatonin	negative	1.11	1.1	1.11	1.1	1.11	0.442946	1.1	1.1	1.1	1.1	1.1	0
	Coenzyme A	positive	8.49	8.51	8.53	8.54	8.56	0.28344	8.44	8.44	8.45	8.45	8.45	0.0580035
	Acetyl coenzyme A	positive	8.13	8.2	8.2	8.24	8.23	0.469156	8.14	8.14	8.14	8.14	8.14	0
	Tryptamine	negative	3.86	3.85	3.86	3.82	3.89	0.582208	3.75	3.75	3.75	3.75	3.75	0
	Histamine	negative	6.28	6.28	6.28	6.29	6.3	0.127267	6.54	6.54	6.54	6.51	6.51	0.225137
	Serotonine	negative	4.55	4.57	4.54	4.54	4.57	0.297863	4.5	4.5	4.5	4.5	4.5	0
	*first peak from the mutarotation of lactose

## Sheet: Table S4
Table S4. Comparison of chromatographic performance metrics for the tested bioinert columns in negative ion mode. Fwhm evaluated by Skyline.
	Column	BEH Amide								BEH								Z-HILIC
	pH	5.5				8.5				5.5				8.5				5.5				8.5
	Compound	Retention time [min]	Median of Area	Median of Height	Fwhm [min]	Retention time [min]	Median of Area	Median of Height	Fwhm [min]	Retention time [min]	Median of Area	Median of Height	Fwhm [min]	Retention time [min]	Median of Area	Median of Height	Fwhm [min]	Retention time [min]	Median of Area	Median of Height	Fwhm [min]	Retention time [min]	Median of Area	Median of Height	Fwhm [min]
Amino acid	Glycine	7.08	834.527	9081	0.01	6.96	661.357	7906	0.05	5.28	1195.05	5050	0.02	5.25	660	3697	0.02	8.1	127.601	2036	0.03	n.a.
	Alanine	6.25	5946.52	46299	0.04	6.14	2456.67	39122	0.06	5.09	7312	57904	0.08	5.04	623.49	11105	0.03	7.23	1901.51	21329	0.04	7.21	1550.74	18678	0.02
	Serine	7.06	8996.64	102526	0.06	6.96	6474.51	75747	0.05	5.24	19570.7	141204	0.06	5.24	8547.77	35351	0.04	8.1	3218.08	28677	0.05	8.04	2149.51	19655	0.03
	Proline	5.35	23174	353868	0.04	5.27	24897.7	338393	0.05	4.98	19065	255168	0.04	4.96	17262.3	210851	0.02	5.98	24207.3	265547	0.07	6.04	12561.7	160205	0.02
	Valine	5.26	31115.7	405425	0.04	5.15	33498.5	442503	0.06	4.72	30355.7	345409	0.06	4.7	28424.2	277405	0.06	5.87	32581.3	298326	0.09	5.87	19813.9	200521	0.02
	Threonine	6.47	13784.3	170010	0.06	6.33	5074.63	49819	0.04	5.34	7714.36	29151	0.02	5.52	6399.54	34760	0.01	5.13	619.454	4683	0.06	7.37	908.152	5145	0.04
	Leucine	4.56	93876.3	1472072	0.04	4.46	88038.5	1236435	0.07	4.39	61072.8	1115723	0.06	4.35	61571.8	979863	0.05	4.94	79806.6	743409	0.09	4.96	72230.5	670766	0.08
	Isoleucine	4.76	98526	1385573	0.05	4.65	66510.9	835793	0.05	4.48	73477.6	887855	0.04	4.44	52438.7	599334	0.06	5.16	77273	579422	0.09	5.18	54863.8	500755	0.08
	Asparagine	7.2	2346.4	20546	0.07	7.32	1863.52	14877	0.08	6.1	2523.62	15028	0.03	6.11	2493.42	13828	0.08	8.07	794.12	6715	0.03	8.01	760.376	5894	0.03
	Ornithine	10.06	56906.9	387149	0.05	10.24	63441.2	389204	0.11	9.4	23835.1	82815	0.36	10.23	44345.5	109352	0.14	12.2	36193.8	179489	0.12	12.57	26823.1	126381	0.07
	Glutamine	7.01	221955	2924240	0.06	6.88	188781	2413041	0.06	5.57	277456	1890657	0.13	5.55	237288	1558473	0.12	7.84	174101	1342450	0.11	7.8	106133	1144292	0.08
	Lysine	10.01	20289	202544	0.08	10.41	17497.8	134521	0.08	9.37	19041.6	97128	0.14	10.51	15814.3	61491	0.15	11.95	14205	88334	0.12	12.62	7985.51	44482	0.05
	Glutamic acid	7.81	14801	244020	0.06	7.49	13400.8	201247	0.04	5.83	21853.2	225549	0.07	5.55	9651.75	126816	0.09	8.85	6843.28	72364	0.07	8.49	7839.64	111675	0.14
	Methionine	5.02	12531.6	160324	0.06	4.9	8960.77	115495	0.04	4.64	16505.8	137317	0.11	4.58	10187.8	73943	0.12	5.56	10640.3	66500	0.03	5.57	12628.1	102655	0.05
	Histidine	7.44	82452.7	101019	0.22	7.06	55952.7	81357	0.47	7.29	71021.3	50776	0.39	10.96	25393.5	38084.7	0.41	10.38	8558.4	8715	0.41	9.66	23717.9	16365	0.99
	Phenylalanine	4.52	137588	1758387	0.06	4.41	122924	1489307	0.06	4.37	115381	1481694	0.06	4.32	103024	1264695	0.06	4.88	131840	815034	0.11	4.89	113496	876253	0.1
	Arginine	9.81	17900.5	180315	0.08	10.22	19532.6	166186	0.04	9.1	21363.3	123373	0.14	10.01	25716.3	134722	0.14	11.81	12809.2	74000	0.13	12.52	12267.3	72726	0.09
	Citrulline	7.44	17407.4	262084	0.05	7.32	14363.5	189413	0.05	6.24	25309	240886	0.09	6.19	13280.5	76975	0.17	8.45	10074.8	70399	0.12	8.41	9313.44	101536	0.07
	Tyrosine	5.45	42431	609225	0.05	5.33	39538.9	528279	0.05	4.48	48474.6	432203	0.1	4.46	40709.9	334696	0.11	6.43	13541.9	94207	0.08	6.45	10188.2	87145	0.09
	Tryptophan	4.62	108048	1594800	0.04	4.52	98801	1389765	0.05	4.24	142812	1961599	0.08	4.2	106229	1370426	0.05	5.47	81672.1	598233	0.05	5.47	71518.7	658531	0.08
	1-methyl-L-tryptophan	4.12	127711	1786153	0.05	4.03	118884	1577117	0.05	4.2	100853	1353965	0.05	4.16	98993	1386212	0.05	4.38	123898	739478	0.05	4.38	121561	947963	0.1
Conjugates of purine/pyrimidine bases	Guanine	4.04	110588	1260748	0.06	3.95	126715	1505611	0.07	1.4	12792.4	171945	0.08	2.67	28256.7	310792	0.04	4.92	131201	1604234	0.05	4.92	81337	1183860	0.04
	Uracil	2.12	263430	3394213	0.07	2.07	307205	3325917	0.08	1.34	13536.2	167153	0.06	1.34	19933.1	225281	0.07	2.54	411995	2666570	0.06	2.56	258941	1828658	0.06
	Thymine	1.95	6304.65	113649	0.04	1.91	6156.16	100810	0.04	2.75	77081.2	1427573	0.04	2.56	33189.7	524003	0.04	2.15	4785.19	61390	0.14	2.12	3881.13	55236	0.13
	Adenine	3.01	12989	239235	0.04	2.93	14977.1	236405	0.05	2.44	23375	404329	0.03	2.74	25801.2	488987	0.05	3.35	3392.93	46315	0.05	3.36	4083.38	58805	0.04
	Thymidine	2.24	128692	2115928	0.05	2.18	122604	1965895	0.05	1.5	2081.86	30376	0.06	1.5	26488.3	193690	0.04	2.6	111515	1760679	0.05	2.61	81842.5	1223164	0.04
	Cytidine	4.12	7130.24	116189	0.05	4.02	6359.33	104388	0.04	2.76	23411	373416	0.05	2.7	18106.1	257937	0.05	5.05	5907.29	88245	0.05	5.06	3627.09	63751	0.05
	Uridine	3.04	137655	2103250	0.04	2.96	76517.1	1092700	0.05	1.57	295385	2924828	0.08	1.56	472766	4725101	0.08	3.64	31647.6	512553	0.04	3.66	26665.3	362944	0.04
	Adenosine	3.14	1315.81	16293	0.04	3.07	1248.53	19294	0.03	2.79	7893.59	130385	0.04	2.4	6664.85	92188	0.04	3.48	1944.48	25542	0.05	3.49	1880.46	24123	0.05
	Guanosine	4.62	30969.8	496244	0.04	4.52	21075.6	330948	0.04	2.59	555632	7215440	0.06	2.56	408521	5218717	0.06	5.6	21101.6	327727	0.05	5.61	14171.1	216631	0.05
	Xanthosine	5.15	363254	5153640	0.05	5.03	294716	4299930	0.05	2.19	3.3587e+06	17676560	0.17	2.17	3.31978e+06	17556418	0.15	6.59	342748	4701936	0.07	6.73	100244	1595392	0.04
	AMP	7.38	169115	1917261	0.07	7.54	162750	1720563	0.06	5.93	380646	2973677	0.08	6.2	578051	5197882	0.1	8.16	112998	746580	0.11	8.18	104519	1003964	0.08
	GMP	8.44	62722.6	781824	0.06	8.58	67409	750417	0.06	5.83	84968.6	564855	0.13	6.12	127757	787349	0.12	9.89	42500.9	336541	0.1	9.66	34185.8	332775	0.07
	ADP	8.94	73168.3	526259	0.11	9.19	87035.6	768248	0.07	7.02	79128.1	111394	0.35	6.95	125722	256803	0.18	10.44	47362.3	151923	0.25	9.66	43633.5	317328	0.08
	GDP	9.99	35916.4	281026	0.1	10.15	46280.8	389445	0.07	7.06	45410.1	34662	0.61	6.97	73360.2	72472	0.36	12.31	26703.2	73178	0.24	11.12	26091.5	202427	0.08
	TTP	9.82	13767.4	46388	0.22	10.28	20453.1	196885	0.07	8.01	17319.7	12651	0.78	6.93	18725.4	22093	0.39	12.26	11473.8	14449	0.78	10.44	16678.4	119485	0.09
	CTP	10.86	24397.3	85808	0.2	10.33	20967.1	172425	0.07	9.03	16421.4	8858	1.26	7.88	16713.3	10696	1	13.42	14787.1	7893	0.85	12	14649.2	98762	0.1
	UTP	10.54	4398.24	22253	0.16	11	6239.47	64880	0.07	7.95	5358.6	3809	0.76	6.97	6129.12	5631	0.5	13.66	6449.67	4983	0.99	11.38	5621.13	44929	0.08
	ATP	10.33	21173.3	64563	0.23	10.65	17791.5	147900	0.08	8.73	14065.7	8676	1.04	7.45	14244.6	13348	0.57	13.3	10013.1	11239	0.72	10.96	13471	82692	0.11
	GTP	11.47	14007.7	46028	0.24	11.53	10850.3	96367	0.08	8.77	8123.57	4913	1.12	7.7	8161.2	5546	1.14	13.82	7357.3	3769	1.27	12.44	8324.34	44577	0.12
Carb.	Myoinositol	7.12	7474.88	119870	0.04	7	7624.25	117839	0.04	2.72	68306.6	859328	0.01	2.72	49869.4	551913	0.08	7.93	6890.16	93834	0.05	7.9	6382.55	76584	0.05
	D-glucose-6-phosphate	9.09	181989	2476599	0.06	9.17	223808	2788938	0.06	5.93	189499	938050	0.15	6.25	360031	2325727	0.12	10.28	105173	853923	0.08	9.95	77353.4	943349	0.07
	α-Lactose	7.29	24775.9	185664	0.08	7.29	23575.2	160726	0.15	3.16	106797	964464	0.08	3.13	82217.4	888103	0.07	8.07	18762	103632	0.08	8.06	15039.2	71575	0.07
Others	Taurine	5.26	13929.1	209269	0.04	5.1	13046.5	230328	0.04	3.08	63038.8	928482	0.05	3.04	34298.1	545311	0.04	7.39	4878.43	77045	0.05	7.32	3675.84	47842	0.04
	Creatine	6.44	5693	103023	0.02	6.28	1443	25991	0.03	5.61	965.574	17352	0.03	5.52	2790.15	49225	0.03	7.29	393.072	6797	0.04	7.25	418.374	7459	0.03
	Kynurenine	4.64	5596.78	100718	0.04	4.54	519124	147386	0.04	4.46	15520.6	81401		4.39	11568.2	63114	0.17	5.12	12735.2	71240	0.13	5.15	14641.9	117419	0.1
	Tridecanoic acid	1.01	63922.3	1201711	0.04	1.06	89547.9	1382022	0.04	n.a.				n.a.				0.91	88893.6	1663815	0.06	1.01	26470.2	584836	0.02
	N-acetyl-5-hydroxytryptamine	1.32	147789	1609564	0.02	1.31	292460	4111395	0.02	1.32	506.222	4271	0.09	1.22	963.644	11205	0.09	2.34	228314	3353534	0.05	2.34	133339	1920549	0.06
	Melatonin	1.11	160437	2911621	0.02	1.1	166069	2677466	0.02	1.18	1590.88	27630	0.04	1.17	616.436	9643	0.05	1.16	129484	2340906	0.02	1.16	79943.5	1571950	0.02
	Coenzyme A	8.56	5252.09	78154	0.05	8.45	7239.3	103758	0.04	6.47	7896.32	25497	0.13	6.48	8714.6	42114	0.07	n.a.				9.61	5368.66	6986	0.11
	Acetyl coenzyme A	8.23	6380.39	85779	0.04	8.14	13458.4	212162	0.03	6.39	10067.7	40278	0.1	6.39	14684.3	92177	0.05	9.71	6471.22	51854	0.1	8.88	13640.5	183543	0.08
	Tryptamine	3.89	6402.49	122244	0.05	3.75	7033.25	124738	0.04	4.23	13570.6	136539	0.09	4.32	10839.1	91987	0.05	4.75	4418.23	66292	0.1	4.72	5487.32	85575	0.08
	Histamine	6.3	5446.4	59576	0.07	6.51	4844.34	42457	0.02	6.74	2739.18	25098	0.04	7.29	2429.41	23467	0.01	7.91	1279.86	4146	0.03	n.a.
	Serotonine	4.57	8607.86	158338	0.03	4.5	2444	40848	0.04	4.48	5326.4	87173	0.04	4.58	5258.62	90325	0.04	6.62	764.645	6411	0.09	6.25	1994.02	28883	0.06

## Sheet: Table S5
Table S5. Comparison of chromatographic performance metrics for the tested bioinert columns in positive ion mode. Fwhm evaluated by Skyline.
	Column	BEH Amide								BEH								Z-HILIC
	pH	5.5				8.5				5.5				8.5				5.5				8.5
	Compound	Retention time [min]	Median of Area	Median of Height	Fwhm [min]	Retention time [min]	Median of Area	Median of Height	Fwhm [min]	Retention time [min]	Median of Area	Median of Height	Fwhm [min]	Retention time [min]	Median of Area	Median of Height	Fwhm [min]	Retention time [min]	Median of Area	Median of Height	Fwhm [min]	Retention time [min]	Median of Area	Median of Height	Fwhm [min]
Amino acid	Alanine	n.a.				6.18	2295.35	35233	0.04	n.a.				5.52	859.951	13842	0.04	7.25	3682.16	48475	0.05	7.25	4261.57	55667	0.06
	Serine	7.09	460.482	5061	0.03	6.93	928.619	11257	0.03	n.a.				5.25	1005.07	6777	0.08	n.a.				8.07	354.483	4184	0.06
	Proline	5.34	30596.9	284728	0.05	5.25	33125.9	471444	0.05	5	18460.9	192793	0.35	4.95	31235.2	386538	0.05	5.98	621.191	4823	0.06	6.07	15106.6	152434	0.06
	Leucine	4.54	11304.7	109468	0.04	4.44	6657.77	84961	0.05	4.4	12569.4	114872	0.06	4.35	6792.63	112893	0.07	4.96	13855.8	113275	n.a.	4.98	8328.27	73729	0.23
	Isoleucine	4.74	8385.21	72474	0.08	4.64	11499.1	155174	0.05	4.5	9680.02	91440	0.06	4.44	8802.77	99842	0.07	5.18	11774.6	89202	n.a.	5.2	5116.32	49431	0.08
	Ornithine	10.07	6626.5	41900	0.09	10.32	60612	61652.5	0.11	9.47	13846	746763	0.42	10.3	1.03062e+06	17669	0.36	12.22	3047	18225	0.13	12.61	2446.95	13877	0.16
	Glutamine	7.04	69360.8	592968	0.06	6.87	48479.5	657745	0.05	5.58	86389.7	518562	0.08	5.59	30983.9	204201	0.14	7.3	39138.5	320185	0.1	7.81	32792.4	325973	0.07
	Lysine	10.05	8087.83	63505	0.07	10.48	6332.1	52380	0.1	9.4	6662.16	30168	0.15	10.57	6491.66	25927	0.21	11.9	3498.82	23011	0.12	12.66	1945.95	12714	0.13
	Glutamic acid	7.84	7647.37	82391	0.05	7.47	5488.98	87666	0.07	5.84	9318.35	71635	0.08	5.85	1918.67	27376	0.08	8.79	2674.78	31272	0.2	8.53	2733.68	38826	0.13
	Methionine	5	31447.5	287455	0.06	4.89	17500.2	238846	0.06	4.66	54992.1	398762	0.13	4.55	13176.7	109760	0.14	5.56	17175.2	117327	0.1	5.59	10003.6	80874	0.08
	Histidine*	7.45	69195.3	67535	0.72	7.06	74404.5	86796	0.1	n.a.				10.99	358271	226877	1.54	10.29	3415.52	20533	0.15	9.78	46562.6	32274	0.17
	Phenylalanine	4.52	118059	1229669	0.05	4.4	66703.3	1087265	0.05	4.37	62991.6	560925	0.07	4.31	35941.1	391932	0.08	4.89	66668.4	492172	0.22	4.89	45977.4	371954	0.35
	Arginine	9.83	152817	902422	0.08	10.25	127223	782675	0.11	9.12	239222	1071358	0.19	10.05	222974	901752	n.a.	11.78	49028.5	265201	0.15	12.56	56848.9	270720	0.16
	Citrulline	7.46	22188.9	155900	0.06	7.32	9154.04	119507	0.05	6.25	19428.5	144675	0.09	6.23	26479.9	203401	0.12	8.39	7169.17	78133	0.09	8.43	8230.53	60711	0.07
	Tyrosine	5.44	21817.5	218260	0.05	5.31	11917.3	164466	0.05	4.52	25676	172413	0.14	4.46	13591.4	119665	0.11	6.46	9070.66	73019	0.11	6.45	7082.94	77241	0.07
	Tryptophan	4.61	36273.5	330491	0.06	4.51	17867.3	244643	0.05	4.25	65300.3	707504	0.05	4.2	21139.7	267523	0.05	5.5	20029.6	159308	0.1	5.5	10834.9	96362	0.08
	1-methyl-L-tryptophan	4.13	27770.8	251130	0.02	4.02	20587.6	335648	0.03	4.21	65590.3	723103	0.16	4.16	18345.3	314839	0.05	4.39	20961.5	176075	0.07	4.4	13424.5	125097	0.07
Conjugates of purine/pyrimidine bases	Cytosine	3.51	3960.54	44846	0.04	3.42	2393.21	35286	0.03	2.95	166071	1648934	0.05	2.87	108140	1674579	0.05	4.27	7587.5	112131	0.05	4.25	2351.14	37616	0.05
	Guanine	4.02	34059.9	360971	0.04	3.94	19693.2	292863	0.04	2.74	814869	8355269	0.06	2.68	328807	4756331	0.06	4.92	15456.9	183104	0.05	4.93	9713.26	128260	0.05
	Uracil	2.12	4182.94	45789	0.05	2.06	3848.1	62671	0.05	1.39	13955.1	134575	0.07	1.37	16069.6	170803	0.08	2.56	3803.04	69338	0.04	2.56	1977.7	38772	0.04
	Thymine	1.93	32332.1	284969	0.07	1.89	29111.1	385011	0.06	1.35	6673.63	56295	0.07	1.32	15917.7	180768	0.08	2.15	35789.6	332090	0.11	2.13	18589.2	165390	0.05
	Adenine	3	88080.5	1026914	0.04	2.92	39417.1	659622	0.05	2.79	17676.4	142289	0.04	2.72	102258	1744503	0.02	3.37	20399.3	265392	0.05	3.36	20219.6	328622	0.04
	Thymidine	2.24	5642.25	31611	0.05	2.26	4246.56	37683	0.05	1.53	6409.38	56106	0.12	1.49	3637.21	35886	0.02	2.62	921.526	12826	0.01	2.61	571.494	9508	0.05
	Cytidine	4.13	5806.88	51386	0.06	4.02	5020.05	86865	0.04	2.76	147919	1635018	0.03	2.7	55403.7	980554	0.04	5.07	4674.32	73005	0.05	5.07	1506.88	24810	0.04
	Uridine	3.03	945.586	9751	0.05	2.96	1050.62	12868	0.03	1.59	2694.39	10737	0.02	1.56	991.28	6067	0.07	n.a.				n.a.
	2-deoxyadenosine	2.79	109896	1212420	0.04	2.71	42169.5	695920	0.04	2.59	152228	1652693	0.04	2.51	79568.5	1489775	0.04	3.1	25084.4	311401	0.05	3.08	18872.9	294615	0.05
	Adenosine	3.13	63038.2	552308	0.06	3.07	25918.2	366563	0.05	2.45	349497	3227307	0.07	2.39	157131	2087307	0.05	3.51	15314.6	212293	0.05	3.49	7137.86	112283	0.09
	Guanosine	4.61	10321	94057	0.05	4.52	6226.88	97658	0.05	2.6	578413	5897948	0.05	2.56	141837	1956801	0.06	5.6	3915.75	60362	0.05	5.62	2007.59	30952	0.05
	Xanthosine	5.14	31361.7	312357	0.05	5.02	15604.2	228429	0.04	2.19	1.0163e+06	7391832	0.11	2.16	480350	4343971	0.09	6.61	15105.7	159260	0.1	6.74	5771.19	91532	0.05
	AMP	7.4	149414	1252544	0.08	7.43	78640	870833	0.07	5.96	187708	1245116	0.1	6.23	103601	858102	0.09	8.14	53401.8	370844	0.11	8.22	46009.4	427653	0.09
	GMP	8.45	53064.5	471795	0.06	8.5	21760.9	266296	0.06	5.84	56815.1	343769	0.02	6.13	25013.1	196216	0.1	9.84	14432.8	113660	0.1	9.7	10372	112151	0.07
	ADP	8.98	112314	824990	0.08	8.99	65754.1	563841	0.07	6.99	94502.5	195443	0.28	6.91	72090.3	185204	0.15	10.4	37275	125744	0.09	9.66	32718.2	255740	0.08
	GDP	9.9	65080.2	471981	0.09	10.06	36411.2	332102	0.09	7.01	52220.4	69179	0.43	6.92	39875.9	55738	0.21	12.25	14432.8	113660	0.25	11.25	17885	154170	0.08
	TTP*	9.84	23981	92671	0.17	9.95	27830.1	232639	0.08	7.97	26018.1	23779	0.73	6.83	13019.7	19212	0.39	12.01	6957.07	8283	0.8	10.35	5792.78	57576	0.06
	CTP*	10.89	52912.3	234251	0.19	10.92	27770	232639	0.08	8.7	51673.1	29659	1.12	7.89	25320.4	17137	0.96	12.8	19681.4	5875	0.48	11.91	12742.2	122062	0.07
	UTP*	10.56	15924.9	76009	0.16	10.59	6908.84	62861	0.1	7.84	18255.5	14320	0.8	6.86	8573.92	8756	0.44	13.44	3205.08	3987	0.87	1.33	4059.99	44755	0.06
	ATP*	10.31	57565	195855	0.22	10.38	26913.9	257988	0.08	8.68	36260.6	30818	0.96	7.39	23955.2	24504	0.15	13.32	14069.6	14393	0.7	10.96	13012.8	123265	0.07
	GTP*	11.1	40363.5	94040	0.1	11.52	17281.5	159987	0.07	8.75	35577.6	20087	1.23	7.74	16176.2	10900	1.1	13.85	19984	54853	0.89	12.41	7975.53	77340	0.07
Carnitines	L-carnitine	6.45	91785.5	859597	0.05	6.31	351181	3617201	0.08	7.12	693148	5541491	0.09	7.03	449563	4119882	0.09	6.93	323892	2678086	0.1	6.96	372339	2735044	0.11
	Acetyl-L-carnitine	5.44	70182.2	775961	0.05	5.32	32054.9	529237	0.06	6.76	4368.48	24687	0.09	6.64	27542.1	466461	0.23	5.62	28480.3	349582	0.04	5.62	6745.97	98539	0.06
	D,L-octanoylcarnitine	3.51	30656	344880	0.04	3.43	13894.6	232309	0.04	5.39	2519.51	28657	0.04	5.29	4135.52	81397	0.04	3.22	10511.2	147332	0.06	3.21	4866.86	67549	0.06
	D,L-decanoylcarnitine	3.3	37935	424186	0.04	3.23	14318.2	278565	0.03	5.19	878.376	9479	0.05	5.09	7762.01	151499	0.04	2.98	15926.4	208669	0.06	2.96	13166.3	178098	0.06
	D,L-lauroylcarnitine	3.17	39958.2	376035	0.02	3.1	15890.7	301365	0.02	5.03	9581.29	92213	0.03	4.94	6067.04	101750	0.04	2.82	20168.5	257056	0.06	2.82	17663.1	232857	0.02
	D,L-myristoylcarnitine	3.08	36341.4	384041	0.02	3.01	14882	273405	0.02	4.91	4579.89	48906	0.03	4.82	7066.52	137768	0.04	2.71	21025.7	277527	0.03	2.7	18347.7	246728	0.03
	D,L-palmitoylcarnitine	3	26238.7	288734	0.02	2.93	13721	233792	0.02	4.81	19328.8	184103	0.03	4.72	5529.48	79577	0.04	2.64	20796.4	263498	0.04	2.62	16095.7	193729	0.04
C.	D-glucose-6-phosphate	9.05	8924.56	78445	0.07	9.15	4956.56	60468	0.06	5.92	9363.86	41751	0.16	6.25	4601.69	23727	0.14	10.22	3619.37	29698	0.1	10.03	2255.07	26849	0.06
	α-Lactose	7.33	12006.6	77070	0.07	7.29	6653.46	46330	0.16	3.19	82160.6	587779	0.08	3.11	29483.4	305098	0.07	8.04	4841.8	29724	0.06	8.07	3694.66	20198	0.07
Others	Nicotinic acid	3.46	39955.6	392842	0.05	3.38	27105.6	436488	0.04	3.2	43016.8	426628	0.04	3.04	26936.4	445364	0.05	5.07	8694.83	101755	0.07	4.81	7007.14	77135	0.07
	Taurine	5.26	7352.2	77498	0.05	5.29	6199.63	113362	0.04	3.08	44487.4	472440	0.04	3.04	19052.3	351952	0.04	7.37	2864.72	49634	0.04	7.34	2292.37	34097	0.02
	Creatine	6.44	11599.7	121654	0.05	6.39	27172.5	398741	0.04	5.62	66040.8	684092	0.05	5.53	10406.6	147289	0.05	7.25	47697.4	637869	0.06	7.28	44779.7	569314	0.05
	Kynurenine	4.64	149407	1385545	0.06	4.63	66825.9	868523	0.05	4.44	171509	1052255	0.11	4.38	74391.6	522441	0.12	5.12	70418.7	467189	0.12	5.15	42658.7	349005	0.1
	N-acetyl-5-hydroxytryptamine	1.32	641088	3893701	0.02	1.31	295398	3488933	0.03	1.34	585721	3211317	0.16	1.21	240153	2232654	0.04	2.38	141636	1907994	0.07	2.34	100119	1920361	0.07
	Coenzyme A	8.56	68716	751480	0.05	8.55	40489.5	591786	0.05	6.47	81080.2	369544	0.1	6.48	41968.4	271222	0.07	10.79	14463.9	24976	0.2	9.58	16420.8	40530	0.05
	Acetyl coenzyme A	8.24	164485	1521641	0.05	8.24	93273	1380471	0.05	6.39	157928	839898	0.09	6.39	87927.3	648447	0.18	9.67	38792	300606	0.1	8.79	59412.3	798541	0.06
	Histamine	6.32	54145	510945	0.08	6.31	113800	609928	0.07	6.76	120081	475160	0.18	7.32	166505	649800	0.14	7.84	239149	235316	0.49	7.97	115027	206240	0.39
	Serotonine	4.55	18903.7	154116	0.06	4.55	11061.2	142679	0.05	4.49	14085.2	158903	0.06	4.58	10898.1	123841	0.06	6.57	3214.71	41485	0.08	6.25	4816.14	52828	0.08

## Sheet: Table S6
Table S6. Heatmap visualization of the effect of pH on the signal response (peak area and intensity) of metabolite standards in negative ion mode. For each metabolite, the response was individually normalized to its maximum value across the tested pH range (100%). Green represents highest relative response, while yellow represents lowest relative response.
		Area					Intensity
	Compound	3.5	5.5	7.5	9	10	3.5	5.5	7.5	9	10
Amino acid	Glycine	106.718	94.362	71.298	61	0	2488.67	1381.03	1468.33	801.667	0
	Alanine	0	631.249	8716.57	1556.23	498.662	0	8739.33	116250	13307	7151.33
	Serine	2125.3	2570.68	2100.61	1916.34	590.971	36226	29247.7	15343	11121.3	6349.67
	Proline	857.459	4010.49	10038.8	9912.92	5201.12	16040.7	61358.7	126697	122483	68189
	Valine	2786.1	6175.08	12827.8	14026.7	7850.76	43232	68151.3	120045	139409	100082
	Threonine	2431.1	862.845	1073.78	2014.89	220.165	38712.7	6693	6189	15652	2670.67
	Leucine	4464.14	16936.5	36023	31099	20174.7	81718	236704	399267	325875	273868
	Isoleucine	3626.98	11212.9	30117.2	26724.8	15871.6	54022.7	129754	299267	261508	208861
	Ornithine	6089.42	11926.9	24132.9	16541.4	7024.75	75662.3	97888.7	126303	75402.7	44859.7
	Glutamine	72759.1	79036.9	80380.4	74331.1	47414.9	1102774	960358	824555	664060	596828
	Lysine	2114.41	4913.36	9199.81	6684.32	4869.47	26848	42339	60544.3	31455.3	28479.7
	Glutamic acid	3696.38	2300.23	16725.4	7832.13	7342.15	3232.39	1291.57	231089	115949	147982
	Methionine	8118.9	5382.47	4079.14	3704.24	2812.96	139411	65593.7	30473	27301.7	33261.7
	Histidine	37018.2	5178.91	4542.04	3200.62	15984.8	331280	6864.33	4487.33	3068.33	15060.7
	Phenylalanine	92376.9	36401	52208.1	45303.8	34635.7	668417	403238	456875	373846	328662
	Arginine	7403.29	5541.57	9207.41	11167.5	0	90808.3	51163.3	53979	98418.7	0
	Citrulline	4177.95	4490.02	5358.92	4066.71	3413.72	71966.3	65515.3	56737.3	35691	39104.3
	Tyrosine	5620.54	12360.5	18284	15955.1	11672.7	84601.3	152790	160014	126303	151845
	Tryptophan	13090.2	29829.6	51133.5	41739.4	27833.8	226760	393582	503748	385093	362379
	1-methyl-L-tryptophan	4229.12	62060.8	57909	47246.6	44606.9	73599	804728	481476	401324	487455
Conjugates of purine/pyrimidine bases	Guanine	2977.32	3240.6	2508.56	1872.18	1717.98	57910.3	54350.7	47242.3	29594.7	29453.3
	Uracil	8926.21	49211.4	58900.2	46769	13152.3	131059	674855	720922	673313	219708
	Thymine	12173.8	116371	155747	111403	34078.8	176508	1421990	1.76007e+06	1.24952e+06	457173
	Adenine	8799.23	11814.6	10714.5	4845.78	3853.04	129925	172313	183056	60382	45176
	Thymidine	8820.55	50314	89654.8	54373.7	5747.17	145444	749102	1.27198e+06	686176	77987.3
	Cytidine	2185.39	3710.29	3375.68	2292.35	1212.24	40156.7	61129.7	50377	36204	19662.7
	Uridine	27162.3	27290.5	87291	39960.7	11532.3	514552	471552	1314699	461225	165391
	Adenosine	610.861	703.198	88.2163	133.429	439.573	9636.67	11716	1572	2450	7262.67
	Guanosine	6417.33	7012.09	13110.5	10592.2	6027.39	108911	114615	192389	145873	85032
	Xanthosine	472373	103158	168011	96362.3	64664.2	7776523	1.20021e+06	2.52767e+06	1.42804e+06	1.1774e+06
	AMP	62166	61253.1	104715	85096.7	67970.4	647141	504251	1.04212e+06	1.004e+06	1.10659e+06
	GMP	24614.2	24394.7	42576	33704.9	26217	270121	238863	445345	423248	423362
	ADP	25972.5	57512.9	108422	84287	82328.3	15605	147054	479214	688596	1.17891e+06
	GDP	17720.3	44015.8	81579.1	72769.1	62626.5	14021	112653	239487	494443	809727
	TTP	0	36329.6	49911.8	47764.8	48452.9	0	118474	171487	505624	689683
	CTP	0	31575.5	45350.9	41919.1	40548.5	0	85723.3	128762	373971	433052
	UTP	0	12026.4	18519.7	16346.9	15665.9	0	42689.3	80178.3	193544	207757
	ATP	0	28667	42105.2	35847.4	39218.8	0	65364.7	83927.3	338767	500136
	GTP	0	23221.1	31149.4	30875.2	31065.8	0	69906.7	96410	289753	334105
Carb.	Myoinositol	516.96	861.001	3448.99	3126.58	1384.7	8274.67	15119	58182.7	54654.7	23888.5
	D-glucose-6-phosphate	52180	48044.9	86541.1	60911.1	41901.2	340634	549922	1.05333e+06	875839	711409
	α-Lactose	17710.1	13275.3	9367.29	7015.01	3290.12	156497	102038	62448.3	55215.7	45534
Others	Taurine	3705.7	6575.88	7951.12	5706.48	3932.92	57149	111497	151506	109665	34143.7
	Creatine	595.481	574.391	1059.11	970.157	331.158	10472.7	11438.3	19547.7	16545.7	5790
	Kynurenine	3278.58	2036.75	3049.22	2935.14	2422.36	47726	20773.3	18770	17110	20516
	Tridecanoic acid	0	7684.94	66097.4	13110.4	3194.44	0	130508	1.01917e+06	176540	64455.7
	N-acetyl-5-hydroxytryptamine	1584.33	110282	133026	101068	27262.6	22925	1.67093e+06	1.50039e+06	1.72623e+06	539177
	Melatonin	119.871	35909.1	97404	53432.2	18051.5	1733.67	593620	1658349	850782	249767
	Coenzyme A	17735.7	43013.2	42092.1	25425.8	15263.8	8222	523993	692306	351324	195801
	Acetyl coenzyme A	26642.9	60612	61652.5	58358.5	63132.3	13846	746763	1058851	1005330	1.03062e+06
	Tryptamine	574.96	1756.92	3108.07	2793.86	2174.48	11620	24056	30795	25946	27771
	Histamine	0	0	2268.79	1842.89	669.876	0	0	14478.3	7913.67	5263
	Serotonine	0	217.626	4003.1	4332.57	7772.23	0	4869.67	60513	83583.3	132494

## Sheet: Table S7
Table S7. Heatmap visualization of the effect of pH on the signal response (peak area and intensity) of metabolite standards in positive ion mode. For each metabolite, the response was individually normalized to its maximum value across the tested pH range (100%). Green represents highest relative response, while yellow represents lowest relative response.
		Area					Intensity
	Compound	3.5	5.5	7.5	9	10	3.5	5.5	7.5	9	10
Amino acid	Alanine	3106.36	1042.74	808.503	875.104	671.674	51950.3	18025.3	15359.3	15633	12106
	Serine	201.046	130.306	184.648	64.7503	0	4241.33	1789	2461.33	1510.33	0
	Proline	16809.3	23840.9	16922.3	8534.18	2679.95	273649	335214	213362	115921	38312.7
	Leucine	7699.73	5370.53	5801.03	3021.64	590.341	124791	72630.3	63596.3	39484	9498.67
	Isoleucine	6093.91	4146.24	4412.26	2101.31	446.117	107290	50194.3	43380	27634	7229.33
	Ornithine	2413.62	1711.02	2813.5	2578.2	1589.8	26691.3	15090	14554.7	15026	15346
	Glutamine	21758.6	16098.4	23199.2	15760	8182.19	370219	194169	216351	180209	94479.3
	Lysine	2779.02	2127	2949.3	1560.31	839.67	35211	21720.7	20092.7	10702	5812.67
	Glutamic acid	1848.76	1100.75	2658.08	1705.94	1068.88	31808	14819	31335.3	25284.3	16404.7
	Methionine	8959.51	7588.86	9673.53	5215.81	1801.42	164153	78225.3	65607.7	50865.7	20175.7
	Histidine	28877.5	5836.74	7442.24	4596.51	4782.28	233374	6866	20144.3	8319.33	5567.33
	Phenylalanine	458107	30032.7	34065.1	20426.7	9068.75	3.23638e+06	361593	304715	228831	81498.3
	Arginine	56831.7	60941	80667.2	48282	15085.5	623878	457011	339194	258433	90912.3
	Citrulline	10721.2	3561.35	9177	4143.15	2046.3	49183.7	39821.7	58612	40506.3	24118.7
	Tyrosine	3443.92	3446.1	5782.99	3915.23	2204.29	61532.3	40569.7	49599.3	40446	25763.3
	Tryptophan	15015.8	9936.97	12889.5	6451.14	2574.6	254901	127465	120440	75014.7	31949.7
	1-methyl-L-tryptophan	25926.5	12804.3	9899.69	6930.82	2620.28	445931	162737	84277.3	64659.7	27523.7
Conjugates of purine/pyrimidine bases	Cytosine	3293.31	4914.44	1667.92	409.38	186.735	60902	94725	34200.3	6979	3759.67
	Guanine	16403.5	12223.8	10375.2	8143.65	3670.79	245214	193936	177121	128961	62239.7
	Uracil	2445.33	2150.76	1738.66	723.184	217.065	39085.3	37224.3	27262	14062	3712.67
	Thymine	31192	18197.2	15834.8	6899.71	314.034	432911	263033	230062	89326.3	5040.67
	Adenine	11341.2	13527.1	30895.9	21352.6	5438.8	158387	225597	524720	328104	93080.3
	Thymidine	825.38	1764.45	2493.71	1810.46	547.131	6725.67	21289.7	27195.3	24329.3	7896.67
	Cytidine	3731.07	3652.59	3697.93	638.174	148.04	71201.3	67066.7	58473.7	11377	3058
	Uridine	5299.2	6314.71	12362.5	7933.73	2044.66	78771.4	104651	203463	121270	34678.3
	2-deoxyadenosine	15432.3	15397.2	32593.5	19408.6	3602.76	221474	251017	542711	303256	68404
	Adenosine	10629.9	13876.4	19928.2	13206.2	2180.95	161052	226972	275872	201256	32250.3
	Guanosine	1403.64	1390.01	3107.34	1654.75	596.983	26079.3	24193.3	45618	23953	8974
	Xanthosine	17451.7	5611.86	11715.6	4220.77	2553.46	300712	57107.3	163473	60602.7	47506.3
	AMP	30359.4	27529.8	52419.5	35639.7	30527.9	324517	233730	513101	444368	457507
	GMP	8748.61	7961.95	14164.5	9840.73	6652.35	97962.3	75950.3	143433	124471	106467
	ADP	20347.4	27457.2	62353.7	39279.3	33451.8	13943	76571	214671	390884	439258
	GDP	12493.6	19700	44836.6	30578.1	25784.6	9766	47673.7	108594	265903	325900
	TTP	0	7118.95	14867.2	11146.4	10153.1	0	27097.7	43334	121595	139424
	CTP	0	15205.9	38114.9	23926	21639.6	0	47593.3	94359.3	232995	229628
	UTP	0	4211.96	9650.21	6836.47	5175.1	0	16853.3	31476.7	81811.3	68260.7
	ATP	0	16112.3	37821.7	25939	20748	0	36184.3	68508.7	295677	264444
	GTP	0	12632.8	32318.4	22622.4	19296.2	0	42514.3	92586	222200	205021
Carnitines	L-carnitine	849970	546579	93208.5	76090.7	25126.5	1.00824e+07	6.25487e+06	1.22652e+06	962890	390465
	Acetyl-L-carnitine	64890.9	18502.4	18219.6	12632.5	798.634	1.02627e+06	301748	251265	198501	10412.7
	D,L-octanoylcarnitine	15163	7632.77	7600.06	2454.07	273.862	252435	137217	154841	50517.7	6133
	D,L-decanoylcarnitine	17719.3	12327.1	7603.72	4029.12	0	292891	229698	158111	63834.3	0
	D,L-lauroylcarnitine	15968.8	9915.08	7607.16	5533.14	535.638	247801	195193	154499	113314	9111
	D,L-myristoylcarnitine	14276.3	13276.8	9906.27	4326.15	795.375	199808	265656	181733	79286.3	16625.7
	D,L-palmitoylcarnitine	16725.4	7832.13	7342.15	3232.39	1291.57	231089	115949	147982	57781	25631.7
C.	D-glucose-6-phosphate	785.277	644.485	1572.07	1156.66	1178.53	5444.33	7717	20311	18232.3	20736.3
	α-Lactose	1262.49	1190	2327.84	1605.75	1159.73	9882	8768	15408.3	12743.7	15985
Others	Nicotinic acid	77614.9	18426.3	11410.9	5376.98	2489.56	1.20455e+06	270412	194593	100017	35843
	Taurine	1677.74	1810.42	2950.85	2115.28	730.134	29740.3	31286.7	54917.3	41399.3	7899
	Creatine	42863.2	12760.3	9824.17	9579.4	5822.76	686659	204465	176168	160300	98183.3
	Kynurenine	49782.5	34434.6	36926.7	20601.9	7516.44	845808	323893	216205	181605	55557.3
	N-acetyl-5-hydroxytryptamine	144453	228770	76567.8	102113	15636	2197047	3008409	1.1804e+06	1905293	336090
	Coenzyme A	36364.4	61825.3	68640.9	42790.4	19061.1	27239	726273	928165	467017	182546
	Acetyl coenzyme A	62118.4	100071	108060	60660.9	47115.3	54051	1183944	1.4418e+06	758609	678977
	Histamine	23314.7	27588.3	44072.9	29456.4	0	357162	442314	624734	414655	0
	Serotonine	8228.33	6494.69	4206.73	4116.55	0	131260	107107	58575.7	68279.7	0

## Sheet: Table S8
Table S8. List of metabolites annotated as deprotonated molecules ([M-H]-) in mouse samples in negative ion mode. The confirmation level is assigned according to the Metabolomics Standards Initiative. The color shading in the sample columns (Plasma, Liver, Pancreas) indicates the approximate signal intensity: White, signal below LOD (< 1.5 × 10³ a.u.); Light green, low signal (1.5 × 10³ to 1 × 10…
	Amino acids and derivates
	Compounds	Molecular formula	HMDB ID	Rt [min]	Measured m/z	Theoretical m/z	Accuracy [ppm]	Fragment 1	Fragment formula 1	Fragment 2	Fragment formula 2	Plasma	Liver	Pancreas	Confirmation by standard	Level of annotation
	L-glycine	C2H5NO2	HMDB00123	6.86	74.0249	74.0247	-2.7018	n.a.	n.a.	n.a.	n.a.				Yes	1*
	L-alanine	C3H7NO2	HMDB00161	6.57	88.0405	88.0404	-1.13584	n.a.	n.a.	n.a.	n.a.				Yes	1*
	Sarcosine	C3H7NO2	HMDB00271	6.62	88.0404	88.0404	0	n.a.	n.a.	n.a.	n.a.				No	3
	L-serine	C3H7NO3	HMDB00187	7.44	104.035	104.035	0	74.0256	[C2H4NO2]-	n.a.	n.a.				Yes	1
	L-proline	C5H9NO2	HMDB00162	5.61	114.056	114.056	-0.876762	n.a.	n.a.	n.a.	n.a.				Yes	1*
	N-Acetyl-glycine	C4H7NO3	HMDB00532	4.71	116.035	116.035	-0.861807	74.0248	[C2H4NO2]-	n.a.	n.a.				No	2
	L-valine	C5H11NO2	HMDB00883	5.46	116.072	116.072	0	n.a.	n.a.	n.a.	n.a.				Yes	1*
	L-threonine	C4H9NO3	HMDB00167	6.87	118.051	118.051	-2.54128	74.025	[C2H4NO2]-	n.a.	n.a.				Yes	1
	N-Acetyl-Alanine	C5H9NO3	HMDB00766	4.14	130.051	130.051	1.53786	88.0405	[C3H6NO2]-	n.a.	n.a.				No	2
	L-leucine	C6H13NO2	HMDB28933	4.72	130.087	130.087	0	84.082	[C5H10N]-	n.a.	n.a.				Yes	1
	L-isoleucine	C6H13NO2	HMDB00172	4.93	130.087	130.087	-0.768715	87.0451	[C4H7NO2]-	84.082	[C5H10N]-				Yes	1
	L-asparagine	C4H8N2O3	HMDB0033780	7.48	131.046	131.046	0	114.019	[C4H4NO3]-	n.a.	n.a.				Yes	1
	Ornithine	C5H12N2O2	HMDB00214	11.52	131.083	131.083	0.762878	n.a.	n.a.	n.a.	n.a.				Yes	1*
	L-aspartic acid	C4H7NO4	HMDB00191	8.01	132.03	132.03	-2.27222	n.a.	n.a.	n.a.	n.a.				Yes	1*
	L-glutamine	C5H10N2O3	HMDB00641	7.31	145.062	145.062	0	127.051	[C5H7N2O2]-	n.a.	n.a.				Yes	1
	Alanylglycine	C5H10N2O3	HMDB06899	3.59	145.062	145.062	0.689361	127.052	[C5H7N2O2]-	84.0455	[C4H6NO]-				No	2
	L-lysine	C6H14N2O2	HMDB00182	12.42	145.098	145.098	0.689188	101.061	[C5H9O2]-	n.a.	n.a.				Yes	1
	Glutamic acid	C5H9NO4	HMDB00148	7.55	146.046	146.046	-1.36943	102.056	[C4H8NO2]-	128.035	[C5H6NO3]-				Yes	1
	N-Acetyl-Serine	C5H9NO4	HMDB02931	4.92	146.046	146.046	0	116.035	[C4H6NO3]-	98.0247	[C4H4NO2]-				No	2
	L-methionine	C5H11NO2S	HMDB001015	5.31	148.043	148.043	-1.35096	131.034	[C5H9NOS]-	n.a.	n.a.				Yes	1
	L-histidine	C6H9N3O2	HMDB00177	7.92	154.062	154.062	0.649088	137.036	[C6H5N2O2]-	110.072	[C5H8N3]-				Yes	1
	N-Acetyl-Proline	C7H11NO3	HMDB94701	2.14	156.067	156.067	0	n.a.	n.a.	n.a.	n.a.				No	3
	L-phenylalanine	C9H11NO2	HMDB0250791	4.68	164.072	164.072	0.60949	147.045	[C9H7O2]-	103.055	[C8H7]-				Yes	1
	N-Acetyl-L-leucine	C8H15NO3	HMDB11756	2.99	172.098	172.098	1.22024	n.a.	n.a.	n.a.	n.a.				No	3
	N-Acetyl-isoleucine	C8H15NO4	HMDB61684	3.12	172.098	172.098	1.16213	n.a.	n.a.	n.a.	n.a.				No	3
	N-Acetyl-Ornithine	C7H14N2O3	HMDB03357	6.9	173.093	173.093	0.577724	n.a.	n.a.	n.a.	n.a.				No	3
	L-arginine	C6H14N4O2	HMDB00517	12.2	173.104	173.104	0.577686	131.083	[C5H11N2O2]-	n.a.	n.a.				Yes	1
	L-citrulline	C6H13N3O3	HMDB00904	7.89	174.088	174.088	0.574421	131.083	[C5H11N2O2]-	n.a.	n.a.				Yes	1
	L-tyrosine	C9H11NO3	HMDB00158	5.65	180.066	180.067	1.1107	163.04	[C9H7O3]-	119.05	[C8H7O]-				Yes	1
	N-Acetyl-L-lysine	C8H16N2O3	HMDB00206	6.66	187.109	187.109	0.534448	n.a.	n.a.	n.a.	n.a.				No	3
	N-acetyl-L-glutamic acid	C7H11NO5	HMDB01138	7.1	188.056	188.056	1.06351	102.056	[C4H8NO2]-	128.035	[C5H6NO3]-				No	2
	N-Acetyl-Methionine	C7H13NO3S	HMDB11745	3.54	190.055	190.054	-2.63083	129.019	[C5H7NOS]-	174.017	[C6H8NO3S]-				No	2
	L-tryptophan	C11H12N2O2	HMDB00929	4.76	203.083	203.083	0	116.051	[C8H6N]-	142.066	[C9H8NO]-				Yes	1
	N-acetyl-L-phenylalanine	C11H13NO3	HMDB00512	2.94	206.082	206.082	-1.94098	n.a.	n.a.	n.a.	n.a.				No	3
	N-acetyl-L-tryptophan	C13H14N2O3	HMDB13713	3.13	245.093	245.093	-2.44805	n.a.	n.a.	n.a.	n.a.				No	3
	Conjugates of purine/pyrimidine bases
	Compounds	Molecular formula	HMDB ID	Rt [min]	Measured m/z	Theoretical m/z	Accuracy [ppm]	Fragment 1	Fragment formula 1	Fragment 2	Fragment formula 2	Plasma	Liver	Pancreas	Confirmation by standard	Level of annotation
	Uracil	C4H4N2O2	HMDB0000300	2.11	111.02	111.019	-5.88185	n.a.	n.a.	n.a.	n.a.				Yes	1*
	Adenine	C5H5N5	HMDB0000034	3.03	134.047	134.046	-8.80295	n.a.	n.a.	n.a.	n.a.				Yes	1*
	Hypoxanthine	C5H4N4O	HMDB0000157	3.16	135.031	135.031	0	64.9785	[HSO₂]⁻	n.a.	n.a.				No	2
	Xanthine	C5H4N4O2	HMDB0000292	3.82	151.026	151.026	-0.662137	108.02	[C4H2N3O]-	n.a.	n.a.				No	2
	Deoxyuridine	C9H12N2O5	HMDB0000012	2.44	227.067	227.067	1.32119	94.0304	[C5H5NO]-	184.062	[C8H10NO4]-				No	2
	Cytidine	C9H13N3O5	HMDB0000089	4.18	242.078	242.079	2.89162	n.a.	n.a.	n.a.	n.a.				Yes	1*
	Uridine	C9H12N2O6	HMDB0000296	3.05	243.062	243.062	0.411417	110.025	[C5H4NO2]-	n.a.	n.a.				Yes	1
	Pseudouridine	C9H12N2O6	HMDB0000767	4.29	243.062	243.062	-0.411417	153.03	[C6H6N2O3]-	183.041	[C7H7N2O4]-				No	2
	Adenosine	C10H13N5O4	HMDB0000050	3.21	266.09	266.088	-4.79164	n.a.	n.a.	n.a.	n.a.				Yes	1
	Xanthosine	C10H12N4O6	HMDB0000299	5.15	283.068	283.068	0.353272	151.026	[C5H3N4O2]-	108.02	[C4H2N3O]-				Yes	1
	D-sedoheptulosephosphate	C7H15O10P	HMDB01068	8.95	289.033	289.033	0.3702	n.a.	n.a.	n.a.	n.a.				No	3
	CMP	C9H14N3O8P	HMDB0000095	8.64	322.044	322.045	0.621032	78.9593	[PO3]-	211.001	[C5H8O7P]-				No	2
	UMP	C9H13N2O9P	HMDB0000288	7.99	323.029	323.029	0	78.9591	[PO3]-	96.9696	[H2PO4]-				No	2
	AMP	C10H14N5O7P	HMDB0000045	8.05	346.056	346.056	0	78.9591	[PO3]-	96.9696	[H2PO4]-				Yes	1
	IMP	C10H13N4O8P	HMDB0000175	8.2	347.04	347.04	-0.288151	78.9592	[PO3]-	96.9697	[H2PO4]-				No	2
	GMP	C10H14N5O8P	HMDB0001397	8.8	362.05	362.051	1.10482	78.9593	[PO3]-	96.9696	[H2PO4]-				Yes	1
	CDP	C9H15N3O11P2	HMDB0001546	9.77	402.011	402.011	0.248749	n.a.	n.a.	n.a.	n.a.				No	3
	UDP	C9H14N2O12P2	HMDB0000295	9.28	402.995	402.995	0.248142	158.925	[HO6P2]-	78.9589	[PO3]-				No	2
	ADP	C10H15N5O10P2	HMDB0001341	9.16	426.022	426.022	0.469459	78.9592	[PO3]-	158.925	[HO6P2]-				Yes	1
	GDP	C10H15N5O11P2	HMDB0001201	10.05	442.017	442.017	0.452471	78.9592	[PO3]-	158.925	[HO6P2]-				Yes	1
	CTP	C9H16N3O14P3	HMDB0000082	10.9	481.978	481.978	0.414957	78.959	[PO3]-	n.a.	n.a.				Yes	1
	UTP	C9H15N2O15P3	HMDB0000285	10.53	482.961	482.961	-0.207056	n.a.	n.a.	n.a.	n.a.				Yes	1*
	ATP	C10H16N5O13P3	HMDB0000538	10.26	505.989	505.988	-0.395266	78.9593	[PO3]-	158.925	[HO6P2]-	**			Yes	1
	GTP	C10H16N5O14P3	HMDB0001273	11.06	521.984	521.983	-0.766308	78.9593	[PO3]-	158.925	[HO6P2]-				Yes	1
	Adenosine diphosphate D-ribose	C15H23N5O14P2	HMDB01178	8.1	558.064	558.064	0.358382	78.9593	[PO3]-	96.9696	[H2PO4]-				No	2
	Uridine diphosphate D-glucose	C15H24N2O17P2	HMDB0000286	8.62	565.048	565.048	0.353952	78.9595	[PO3]-	158.925	[HO6P2]-				No	2
	Uridine diphosphate D-galactose	C15H24N2O17P2	HMDB00302	8.7	565.048	565.048	0.353952	78.9592	[PO3]-	158.926	[HO6P2]-				No	2
	Uridine diphosphate glucuronate	C15H22N2O18P2	HMDB00935	9.58	579.027	579.027	0.345407	78.9593	[PO3]-	402.995	[C9H13N2O12P2]-				No	2
	Adenosine diphosphate D-glucose	C16H25N5O15P2	HMDB06557	8.94	588.075	588.075	0.447222	78.9593	[PO3]-	158.925	[HO6P2]-				No	2
	Guanosine diphosphate D-mannose	C16H25N5O16P2	HMDB01163	9.5	604.07	604.07	0.331088	78.9591	[PO3]-	158.925	[HO6P2]-				No	2
	Uridine diphosphate n-acetyl-D-glucosamine	C17H27N3O17P2	HMDB00290	8.22	606.074	606.074	0.824981	78.9591	[PO3]-	158.925	[HO6P2]-				No	2
	Carbohydrates
	Compounds	Molecular formula	HMDB ID	Rt [min]	Measured m/z	Theoretical m/z	Accuracy [ppm]	Fragment 1	Fragment formula 1	Fragment 2	Fragment formula 2	Plasma	Liver	Pancreas	Confirmation by standard	Level of annotation
	D-ribose/ 2-Deoxypentonic acid	C5H10O4	No	5.69	149.046	149.046	-0.670936	131.035	[C5H7O4]-	85.0298	[C4H5O2]-				No	2
	D-ribose/D-xylose/D-xylulosa/ 2-Deoxypentonic acid	C5H10O5	No	5.32	149.046	149.046	0	n.a.	n.a.	n.a.	n.a.				No	3
	D-ribose/D-xylose/D-xylulosa/ 2-Deoxypentonic acid	C5H10O6	No	5.76	149.045	149.046	0.670936	131.035	[C5H7O4]-	101.025	[C4H5O3]-				No	2
	Glycerolphosphate	C3H9O6P	No	7.4	171.006	171.006	1.16955	78.9593	[PO3]-	96.9698	[H2PO4]-				No	2
	Glycerol-3-phosphate	C3H9O6P	HMDB0000126	7.91	171.006	171.006	0	78.9591	[PO3]-	96.9697	[H2PO4]-				No	2
	D-glucose	C6H12O6	HMDB0000122	5.2	179.056	179.056	0	85.0296	[C3H7O3]-	n.a.	n.a.				Yes	1
	D-galactose	C6H12O6	HMDB0000143	5.31	179.056	179.056	0	85.0296	[C3H7O3]-	n.a.	n.a.				Yes	1
	Myoinositol	C6H12O6	HMDB0000211	7.38	179.056	179.056	0.558484	87.0088	[C3H5O3]-	161.046	[M–H–H₂O]⁻				Yes	1
	D-galactitol/D-mannitol/D-sorbitol *	C6H14O6	No	5.05	181.072	181.072	0	n.a.	n.a.	n.a.	n.a.				No	3
	D-galactitol/D-mannitol/D-sorbitol *	C6H14O6	No	6.9	181.071	181.072	1.10453	n.a.	n.a.	n.a.	n.a.				No	3
	D-galactitol/D-mannitol/D-sorbitol *	C6H14O6	No	7.25	181.072	181.072	0.552267	n.a.	n.a.	n.a.	n.a.				No	3
	D-galactitol/D-mannitol/D-sorbitol *	C6H14O6	No	7.9	181.072	181.072	0.552267	n.a.	n.a.	n.a.	n.a.				No	3
	Pentose-phosphate a)	C5H11O8P	HMDB0006788	8.08	229.012	229.012	-0.436659	78.9594	[PO3]-	n.a.	n.a.				No	2
	Pentose-phosphate b)	C5H11O8P	HMDB0006789	8.32	229.012	229.012	0	78.9593	[PO3]-	n.a.	n.a.				No	2
	G1P (Glucose-1-phosphate)	C6H13O9P	HMDB0001586	8.87	259.022	259.022	0	78.9591	[PO3]-	96.9694	[H2PO4]-				Yes	1
	G6P (Glucose-6-phosphate)	C6H13O9P	HMDB0001401	9.28	259.022	259.022	0	96.9697	[H2PO4]-	78.9592	[PO3]-				Yes	1
	F6P (Fructose-6-phosphate)	C6H13O9P	HMDB0000124	8.68	259.022	259.022	0.772134	96.9695	[H2PO4]-	78.9584	[PO3]-				Yes	1
	M1P (Mannose-1-phosphate)	C6H13O9P	HMDB0006330	9.02	259.022	259.022	0.772134	96.9695	[H2PO4]-	78.9592	[PO3]-				Yes	1
	M6P (Mannose-6-phosphate)	C6H13O9P	HMDB0001078	9.09	259.023	259.022	-1.93033	96.9695	[H2PO4]-	78.9592	[PO3]-				Yes	1
	Gal6P (Galactose-6-phosphate)	C6H13O9P	HMDB0006789	9.54	259.022	259.022	0.386067	n.a.	n.a.	n.a.	n.a.				No	1*
	α-Lactose	C12H22O11	HMDB0000186	6.77	341.109	341.109	0.293162	89.0244	[C3H5O3]-	179.056	[C6H11O6]-				Yes	1
	Organic acids
	Compounds	Molecular formula	HMDB ID	Rt [min]	Measured m/z	Theoretical m/z	Accuracy [ppm]	Fragment 1	Fragment formula 1	Fragment 2	Fragment formula 2	Plasma	Liver	Pancreas	Confirmation by standard	Level of annotation
	Pipecolic acid	C6H11NO2	HMDB0000070	5.63	128.072	128.072	-0.780813	n.a.	n.a.	n.a.	n.a.				No	3
	Mandelic acid	C8H8O3	HMDB0000703	0.65	151.04	151.04	-1.98624	92.0268	[C6H4OH]-	136.017	[C7H4O3]-				No	2
	Panthotenic acid	C9H17NO5	HMDB0000210	4.36	218.103	218.103	0	146.082	[C6H12NO3]-	88.0405	[C3H6NO2]-				No	2
	Guanidoacetic acid	C3H7N3O2	HMDB0000128	6.81	116.046	116.046	0	n.a.	n.a.	n.a.	n.a.				No	3
	Indole-3-lactic acid	C11H11NO3	HMDB0000671	3.02	204.066	204.067	0.490036	n.a.	n.a.	n.a.	n.a.				No	3
	Aminoadipic acid	C6H11NO4	HMDB0000510	7.93	160.061	160.061	1.24952	n.a.	n.a.	n.a.	n.a.				No	3
	D-gluconic acid	C6H12O7	HMDB0000625	6.62	195.051	195.051	0.512686	n.a.	n.a.	n.a.	n.a.				No	3
	D-glucuronic acid	C6H10O7	HMDB0000127	7.12	193.035	193.035	0	n.a.	n.a.	n.a.	n.a.				No	3
	D-galacturonic acid	C6H10O7	HMDB0002545	7.15	193.035	193.035	0	n.a.	n.a.	n.a.	n.a.				No	3
	Uric acid	C5H4N4O3	HMDB0000289	5.8	167.021	167.021	0	124.015	[C4H2N3O2]-	96.0204	[C3H2N3O]-				No	2
	Dehydroascorbic acid	C6H6O6	HMDB0001264	0.75	173.009	173.009	0	n.a.	n.a.	n.a.	n.a.				No	3
	a-ketoglutaric acid (2-oxoglutarate)	C5H6O5	HMDB0002467	6.6	145.014	145.014	0	101.025	[C4H5O3]-	n.a.	n.a.				No	2
	Lactic acid	C3H6O3	HMDB0000190	3.57	89.0244	89.0244	0	n.a.	n.a.	n.a.	n.a.				No	3
	Hippuric acid	C9H9NO3	HMDB0000714	3.14	178.051	178.051	0	134.061	[C8H8NO]-	77.0398	[C6H5]-				No	2
	Succinic acid	C4H6O4	HMDB0000254	6.17	117.019	117.019	-0.85456	73.0297	[C3H5O2]-	99.0088	[C4H3O3]-				No	2
	Hydroxyphenylacetic acid	C8H8O3	HMDB0038333	0.65	151.04	151.04	-3.31039	92.0268	[C6H4O]-	136.017	[C7H4O3]-				No	2
	Glycolic acid	C2H4O3	HMDB0000115	2.4	75.0088	75.0087	-1.33318	n.a.	n.a.	n.a.	n.a.				No	3
	Citramalic acid/Hydroxyglutarate	C5H8O5	HMDB0000426	2.16/2.24	147.03	147.03	-0.680134	75.0089	[C2H3O3]-	103.04	[C4H7O3]-				No	2
	Dihydroxybenzoic acid	C7H6O4	HMDB0029666	0.69	153.019	153.019	0	109.03	[C6H5O2]-	135.009	[C7H3O3]-				No	2
	3-indolepropanoate	C11H11NO2	HMDB02302	2.23	188.072	188.072	0	n.a.	n.a.	n.a.	n.a.				No	3
	hydroxybutanoate a)	C4H8O3	No	2.15	103.04	103.04	-0.970497	n.a.	n.a.	n.a.	n.a.				No	3
	hydroxybutanoate b)	C4H8O3	No	2.26	103.04	103.04	-0.970497	n.a.	n.a.	n.a.	n.a.				No	3
	Hydroxyglutaric acid a)	C5H8O5	No	2.34	147.03	147.03	0	129.018	[C5H5O4]-	85.0291	[C4H5O2]-				No	2
	Hydroxyglutaric acid b)	C5H8O5	No	2.39	147.03	147.03	0	129.018	[C5H5O4]-	n.a.	n.a.				No	2
	Orotate	C5H4N2O4	HMDB00226	3.7	155.01	155.01	0.645121	n.a.	n.a.	n.a.	n.a.				No	3
	Taurocholic acid	C26H45NO7S	HMDB00036	3.11	514.284	514.284	0.77778	n.a.	n.a.	n.a.	n.a.				No	3
	Others
	Compounds	Molecular formula	HMDB ID	Rt [min]	Measured m/z	Theoretical m/z	Accuracy [ppm]	Fragment 1	Fragment formula 1	Fragment 2	Fragment formula 2	Plasma	Liver	Pancreas	Confirmation by standard	Level of annotation
	Pyruvate	C3H3O3	HMDB0000243	2.24	87.0087	87.0087	0	n.a.	n.a.	n.a.	n.a.				Yes	1*
	Creatinine	C4H7N3O	HMDB0000562	3.21	112.052	112.052	-1.78489	n.a.	n.a.	n.a.	n.a.				Yes	1*
	Taurine	C2H7NO3S	HMDB0000251	5.31	124.007	124.007	-0.806404	79.9574	[SO3]-	n.a.	n.a.				Yes	1
	5-oxoproline / L-homoproline / N-Acryloylglycine / Pyrroline hydroxycarboxylic acid	C5H7NO3	No	4.83	128.035	128.035	0	82.03	[C4H4NO]-	n.a.	n.a.				No	2
	5-oxoproline / L-homoproline / N-Acryloylglycine / Pyrroline hydroxycarboxylic acid	C5H7NO4	No	5.02	128.035	128.035	0	83.0298	[C4H4NO]-	n.a.	n.a.				No	2
	5-oxoproline / L-homoproline / N-Acryloylglycine / Pyrroline hydroxycarboxylic acid	C5H7NO5	No	5.17	128.035	128.035	0	84.0299	[C4H4NO]-	n.a.	n.a.				No	2
	5-oxoproline / L-homoproline / N-Acryloylglycine / Pyrroline hydroxycarboxylic acid	C5H7NO6	No	5.32	128.035	128.035	0	84.0301	[C4H4NO]-	n.a.	n.a.				No	2
	Creatine	C4H9N3O2	HMDB0000064	6.62	130.062	130.062	0	88.0405	[C3H6NO2]-	n.a.	n.a.				Yes	1
	O-phosphoethanolamine	C2H8NO4P	HMDB00224	9.38	140.012	140.012	0.714226	78.958	[PO3]-	n.a.	n.a.				No	2
	Allantoin	C4H6N4O3	HMDB0000462	3.47	157.037	157.037	-0.191038	114.031	[C3H4N3O2]-	97.0044	[C3HN2O2]-				No	2
	Pyridoxine	C5H7NO7	No	0.73	168.067	168.067	-0.595002	n.a.	n.a.	n.a.	n.a.				No	3
	2-aminophenol sulphate	C6H9NO6S	HMDB0061116	0.73	188.002	188.002	0	n.a.	n.a.	n.a.	n.a.				No	3
	Phosphocreatine	C4H10N3O5P	HMDB01511	8.82	210.029	210.029	-0.476126	79.9579	[PO3]-	n.a.	n.a.				No	2
	Indoxyl sulphate	C8H7NO4S	HMDB0000682	0.75	212.002	212.002	0	79.9574	[SO3]-	132.046	[C8H6NO]-				No	2
	Glycerylphosphorylethanolamine	C5H14NO6P	HMDB0000114	7.62	214.048	214.048	0.467184	140.012	[C2H7NO4P]-	78.9591	[PO3]-				No	2
	Carnosine	C9H14N4O3	HMDB0000033	8.57	225.099	225.099	-0.444248	110.072	[C5H8N3]-	154.062	[C6H8N3O2]-				No	2
	Anserine	C10H16N4O3	HMDB0000194	8.44	239.115	239.115	-0.418209	n.a.	n.a.	n.a.	n.a.				No	3
	Vanilic acid sulphape	C8H8O6S	HMDB0041788	0.65	246.992	246.992	-0.809744	167.035	[C8H7O4]-	108.022	[C6H4O2]-				No	2
	Ascorbic acid-2-sulfate	C6H8O9S	HMDB0060649	0.84	254.982	254.982	-1.17656	175.025	[C6H7O6]-	115.004	[C4H3O4]-				No	2
	Glutathione (reduced)	C10H17N3O6S	HMDB0003337	7.68	306.076	306.077	0.653431	143.046	[C5H7N2O3]-	128.035	[C5H6NO3]-				No	2
	Glutathione disulfide	C20H32N6O12S2	HMDB0003337	10.26	611.145	611.145	-0.65451	306.077	[C10H16N3O6S]-	272.089	[C10H14N3O6]-				No	2
	Fatty acids
	Compounds	Molecular formula	Carbon number	Rt [min]	Measured m/z	Theoretical m/z	Accuracy [ppm]	Fragment 1	Fragment formula 1	Fragment 2	Fragment formula 2	Plasma	Liver	Pancreas	Confirmation by standard	Level of annotation
	FA 8:0	C8H16O2	8	1.347	143.108	143.108	0	n.a	n.a	n.a	n.a				No	2
	FA 10:0	C10H20O2	10	1.301	171.139	171.139	0	n.a	n.a	n.a	n.a				No	2
	FA 12:0	C12H24O2	12	1.264	199.17	199.17	0	n.a	n.a	n.a	n.a				No	2
	FA 14:0	C14H28O2	14	1.222	227.202	227.202	0	n.a	n.a	n.a	n.a				Yes	1*
	FA 16:0	C16H32O2	16	1.18	255.233	255.233	-0.783598	n.a	n.a	n.a	n.a				Yes	1*
	FA 18:0	C18H36O2	18	1.14	283.265	283.264	-1.41211	n.a	n.a	n.a	n.a				Yes	1*
	FA 20:0	C20H40O2	20	1.118	311.296	311.296	-1.28495	n.a	n.a	n.a	n.a				Yes	1*
	* Metabolite confirmed by authentic standard (Level 1) based on matching retention time and accurate mass. MS/MS confirmation in the biological sample was not achieved, either because the endogenous signal was below the required limit or due to poor fragmentation of the precursor ion.
	** Signs of hemolysis were observed in the plasma sample. Since red blood cells are a major source of ATP, the detected signal for this metabolite may be artifactually elevated.

## Sheet: Table S9
Table S9. List of metabolites annotated as protonated molecules ([M+H]⁺) in mouse samples in positive ion mode. The confirmation level is assigned according to the Metabolomics Standards Initiative. The color shading in the sample columns (Plasma, Liver, Pancreas) indicates the approximate signal intensity: White, signal below LOD (< 1.5 × 10³ a.u.); Light green, low signal (1.5 × 10³ to 1 × 10⁴ …
	Amino acids and derivates
	Compounds	Molecular formula	HMDB ID	Rt [min]	Measured m/z	Theoretical m/z	Accuracy [ppm]	Fragment 1	Fragment formula 1	Fragment 2	Fragment formula 2	Plasma	Liver	Pancreas	Confirmation by standard	Level of annotation
	L-alanine	C3H7NO2	HMDB00161	6.15	90.055	90.0549	-1.11043	n.a.	n.a.	n.a.	n.a.				Yes	1*
	Dimethylglycine	C4H9NO2	HMDB00092	5.27	104.07	104.071	0.960886	n.a.	n.a.	n.a.	n.a.				No	3
	L-serine	C3H7NO3	HMDB00187	7.22	106.05	106.05	-0.942953	n.a.	n.a.	n.a.	n.a.				Yes	1*
	L-proline	C5H9NO2	HMDB00162	5.34	116.071	116.071	0	70.0652	[C4H8N]+	n.a.	n.a.				Yes	1
	L-valine	C5H11NO2	HMDB00883	4.82	118.086	118.086	0.846839	n.a.	n.a.	n.a.	n.a.				Yes	1*
	4-Methylaminobutyrate	C5H11NO2	HMDB0341354	4.39	118.086	118.086	0	87.0441	[C4H7O2]+	100.076	[C5H10NO]+				No	2
	L-threonine	C4H9NO3	HMDB00167	6.55	120.066	120.066	0	74.0606	[C3H8NO]+	n.a.	n.a.				Yes	1
	5-oxoproline	C5H7NO3	HMDB00267	7.2	130.05	130.05	0	84.0444	[C4H6NO]+	102.055	[C4H8NO2]+				No	2
	L-leucine	C6H13NO2	HMDB00687	4.5	132.102	132.102	0	86.0963	[C5H12N]+	72.0808	[C4H10N]+				Yes	1
	L-isoleucine	C6H13NO2	HMDB00172	4.77	132.102	132.102	0.756991	n.a.	n.a.	n.a.	n.a.				Yes	1*
	Aminocaproic acid a)	C6H13NO2	HMDB01901	3.78	132.102	132.102	0.756991	87.0439	[C4H7O2]+	114.091	[C6H12NO]+				No	2
	Aminocaproic acid b)	C6H13NO3	HMDB01902	4	132.102	132.102	0.756991	87.044	[C4H7O2]+	114.091	[C6H12NO]+				No	2
	Glycyl-glycine	C4H8N2O3	HMDB11733	7.37	133.061	133.061	-0.751537	74.0235	[C2H4NO]+	n.a.	n.a.				No	2
	L-aspartic acid	C4H7NO4	HMDB00191	7.65	134.045	134.045	0	n.a.	n.a.	n.a.	n.a.				Yes	1
	L-glutamine	C5H10N2O3	HMDB00641	7.19	147.076	147.076	0	84.0444	[C4H6NO]+	130.05	[C5H8NO3]+				Yes	1
	L-lysine	C6H14N2O2	HMDB00182	9.65	147.113	147.113	0.679751	84.0808	[C5H12N]+	130.086	[C6H12N2O]+				Yes	1
	Glutamic acid	C5H9NO4	HMDB00148	6.94	148.06	148.06	0	84.0444	[C4H6NO2]+	102.055	[C5H8NO2]+				Yes	1
	L-methionine	C5H11NO2S	HMDB00696	5.03	150.058	150.058	0.666408	104.053	[C4H10NS]+	133.032	[C5H9O2S]+				Yes	1
	L-histidine	C6H9N3O2	HMDB00177	9.41	156.077	156.077	-1.92213	110.071	[C5H8N3]+	83.0604	[C4H7N2]+				Yes	1
	L-phenylalanine	C9H11NO2	HMDB00159	4.51	166.086	166.086	0	120.081	[C8H7]+	103.054	[C8H10N]+				Yes	1
	Methylhistidine	C7H11N3O2	HMDB00001	8.31	170.092	170.092	0	124.087	[C6H10N3]+	96.0682	[C5H8N2]+				No	2
	Methylhistidine	C7H11N3O2	HMDB00479	8.3	170.092	170.092	0.587916	124.087	[C6H10N3]+	109.076	[C6H9N2]+				No	2
	N-Acetylornithine/Glycyl-Valine	C7H14N2O3	No	4.93	175.107	175.108	1.14215	130.05	[C5H8NO3]+	72.0808	[C4H10N]+				No	2
	N-Acetylornithine/Glycyl-Valine	C7H14N2O4	No	6.69	175.108	175.108	0	112.076	[C6H10NO]+	84.0808	[C5H10N]+				No	2
	L-arginine	C6H14N4O2	HMDB00517	9.46	175.119	175.119	0.571041	116.07	[C5H10N3]+	130.097	[C6H12N3O]+				Yes	1
	L-citrulline	C6H13N3O3	HMDB00904	7.67	176.103	176.103	2.83924	113.071	[C5H9N2O]+	70.0653	[C4H8N]+				Yes	1
	L-tyrosine	C9H11NO3	HMDB00158	5.49	182.081	182.081	0.549206	136.075	[C8H10NO]+	123.044	[C7H7O2]+				Yes	1
	Homoarginine	C7H16N4O2	HMDB00670	7.5	189.135	189.135	0.528724	70.0655	[C4H8N]+	n.a.	n.a.				No	2
	N6,N6,N6-trimethyl-L-lysine	C9H20N2O2	HMDB01325	8.81	189.16	189.16	0	84.0808	[C5H10N]+	130.086	[C6H12NO2]+				No	2
	Glycylglycylglycine	C6H11N3O4	HMDB29419	3.51	190.082	190.082	1.05218	112.05	[C4H6N3O]+	90.0549	[C3H8N2O]+				No	2
	Symmetric dimethylarginine/ Asymmetric dimethylarginine	C8H18N4O2	HMDB01539	7.99	203.15	203.15	0	158.129	[C7H16N3O]+	116.071	[C5H10NO2]+				No	2
	Symmetric dimethylarginine/ Asymmetric dimethylarginine	C8H18N4O3	HMDB01540	8.19	203.15	203.15	-0.492247	158.129	[C7H16N3O]+	116.071	[C5H10NO2]+				No	2
	L-tryptophan	C11H12N2O2	HMDB00929	4.61	205.097	205.097	0.487574	118.065	[C8H8N]+	188.07	[C11H10NO2]+				Yes	1
	S-adenosyl-L-homocysteine	C14H20N6O5S	HMDB00939	7.79	385.128	385.129	1.29827	n.a.	n.a.	n.a.	n.a.				No	3
	Conjugates of purine/pyrimidine bases
	Compounds	Molecular formula	HMDB ID	Rt [min]	Measured m/z	Theoretical m/z	Accuracy [ppm]	Fragment 1	Fragment formula 1	Fragment 2	Fragment formula 2	Plasma	Liver	Pancreas	Confirmation by standard	Level of annotation
	Adenine	C5H5N5	HMDB00034	3.13	136.062	136.062	0.734961	119.035	[C5H3N4]+	n.a.	n.a.				Yes	1
	Allopurinol/hypoxanthine	C5H4N4O	HMDB14581	3.08	137.046	137.046	-0.824542	110.035	[C4H4N3O]+	119.035	[C5H3N4]+				No	2
	Hypoxanthine/allopurinol	C5H4N4O	HMDB00157	3.77	137.046	137.046	-0.0948588	110.035	[C4H4N3O]+	119.035	[C5H3N4]+				No	2
	Adenosine	C10H13N5O4	HMDB00050	3.24	268.104	268.104	0.745979	136.06	[C5H6N5]+	n.a.	n.a.				Yes	1
	Inosine	C10H12N4O5	HMDB00195	3.76	269.088	269.088	0.371626	137.044	[C5H5N4O]+	n.a.	n.a.				No	2
	5-methylthioadenosine	C11H15N5O3S	HMDB01173	2.28	298.097	298.097	0	136.061	[C5H6N5]+	n.a.	n.a.				No	2
	Deoxyguanosine monophosphate	C10H14N5O6P	HMDB00905	7.98	348.07	348.07	0	136.062	[C5H6N5]+	97.0282	[C3H3N3O]+				No	2
	Carnitines
	Compounds	Molecular formula	HMDB ID	Rt [min]	Measured m/z	Theoretical m/z	Accuracy [ppm]	Fragment 1	Fragment formula 1	Fragment 2	Fragment formula 2	Plasma	Liver	Pancreas	Confirmation by standard	Level of annotation
	3-dehydroxycarnitine	C7H15NO2	HMDB12154	3.72	146.118	146.117	-1.36876	87.0441	[C4H6O2]+H+	n.a.	n.a.				No	2
	L-carnitine	C7H15NO3	HMDB01467	5.14	162.113	162.112	-0.616856	103.039	[C4H7O3]+	85.0283	[C4H5O2]+				Yes	1
	Acetyl-L-carnitine	C9H17NO4	HMDB00201	3.68	204.123	204.123	0.489901	85.0284	[C4H5O2]+	144.102	[C7H14NO2]+				Yes	1
	Propanoyl-carnitine	C10H19NO4	HMDB00824	3.36	218.138	218.139	0.916848	85.0283	[C4H5O2]+	159.065	[C7H11O4]+				No	2
	Isobutyryl-L-carnitine	C11H21NO4	HMDB00736	3.85	232.154	232.154	1.29224	n.a	n.a	n.a	n.a				No	3
	Butyryl-L-carnitine	C11H21NO4	HMDB02013	3.14	232.154	232.154	1.29224	85.0283	[C4H5O2]+	173.081	[C8H13O4]+				No	2
	Valeryl-L-carnitine	C12H23NO4	HMDB13128	3.02	246.17	246.17	1.21867	85.0285	[C4H5O2]+	187.096	[C9H15O4]+				No	2
	Hexanoyl-carnitine	C13H25NO4	HMDB00756	2.89	260.185	260.186	1.15302	85.0283	[C4H5O2]+	144.102	[C7H14NO2]+				No	2
	Adipoyl-L-canitine/ 3-hydroxyheptanoyl-L-carnitine	C13H23NO6	HMDB61677	3.96	290.159	290.16	1.08216	85.0284	[C4H5O2]+	111.044	[C6H7O2]+				No	2
	Pimelyl-L-carnitine/ 3-hydroxyoctanoyl-L-carnitine	C14H25NO6	HMDB13328	3.69	304.175	304.175	0.539162	85.0285	[C4H5O2]+	125.06	[C7H9O2]+				No	2
	Coenzymes
	Compounds	Molecular formula	HMDB ID	Rt [min]	Measured m/z	Theoretical m/z	Accuracy [ppm]	Fragment 1	Fragment formula 1	Fragment 2	Fragment formula 2	Plasma	Liver	Pancreas	Confirmation by standard	Level of annotation
	SAM	C15H22N6O5S	HMDB01185	10.14	399.144	399.145	1.03972	250.093	[C10H12N5O3]+	136.062	[C5H6N5]+				No	2
	FMN	C17H21N4O9P	HMDB01520	7.43	457.112	457.112	0.420028	n.a.	n.a.	n.a.	n.a.				No	3
	NAD	C21H27N7O14P2	HMDB00902	10.19	664.116	664.116	0.450222	428.036	[C10H16N5O10P2]+	136.062	[C5H6N5]+				No	2
	NADH	C21H28N7O14P2	HMDB01487	9.93	665.125	665.124	-0.866004	n.a.	n.a.	n.a.	n.a.				Yes	1*
	NADP	C21H28N7O17P3	HMDB00217	12.26	744.083	744.083	0.174712	n.a.	n.a.	n.a.	n.a.				No	3
	Others
	Compounds	Molecular formula	HMDB ID	Rt [min]	Measured m/z	Theoretical m/z	Accuracy [ppm]	Fragment 1	Fragment formula 1	Fragment 2	Fragment formula 2	Plasma	Liver	Pancreas	Confirmation by standard	Level of annotation
	γ-Aminobutyric acid	C4H9NO2	HMDB00112	5.27	104.07	104.07	0	n.a.	n.a.	n.a.	n.a.				No	3
	Cholin	C5H14NO	HMDB00097	3.48	104.107	104.107	-0.960551	n.a.	n.a.	n.a.	n.a.				Yes	1*
	Hypotaurine	C2H7NO2S	HMDB00965	6.26	110.027	110.027	0	n.a.	n.a.	n.a.	n.a.				No	3
	Creatinine	C4H7N3O	HMDB00562	3.6	114.066	114.066	0	86.0711	[C3H8N3]+	n.a.	n.a.				No	2
	levulinate (4-oxovalerate)	C5H8O3	No	2.96	117.055	117.055	0	n.a.	n.a.	n.a.	n.a.				No	3
	Niacinamide	C6H6N2O	HMDB01406	1.72	123.055	123.055	0.812643	80.0495	[C5H6N]+	96.0444	[C5H6NO]+				No	2
	Taurine	C2H7NO3S	HMDB00251	5.39	126.022	126.022	0	108.114	[M+H−H₂O]⁺	84.0446	[C4H6NO]+				Yes	1
	Pipecolic acid	C6H11NO2	HMDB00070	6.96	130.05	130.05	-0.768936	n.a.	n.a.	n.a.	n.a.				No	3
	L-Glutamic gamma-semialdehyde/Propionylglycine/Hydroxy-L-proline	C5H9NO3	No	9.21	132.065	132.065	0.7572	74.06007	[C3H8NO]+	86.06	[C4H8NO]+				No	2
	Creatine	C4H9N3O2	HMDB00064	6.17	132.077	132.077	-1.51427	90.0549	[C3H8NO2]+	114.066	[C4H8N3O]+				Yes	1
	Ureidopropanoate	C4H8N2O3	HMDB00026	2.5	133.061	133.061	1.50307	n.a.	n.a.	n.a.	n.a.				No	3
	2-hydroxyisocaproate/Hydroxyhexanoic acid/Dimethoxy-2-butanone/Acetoxy-1-ethoxyethane	C5H8O3	No	1.31	133.086	133.086	0	89.0594	[C4H9O2]+	n.a.	n.a.				No	2
	2-hydroxyisocaproate/Hydroxyhexanoic acid/Dimethoxy-2-butanone/Acetoxy-1-ethoxyethane	C5H8O4	No	1.46	133.086	133.086	0	89.0593	[C4H9O2]+	n.a.	n.a.				No	2
	2-hydroxyisocaproate/Hydroxyhexanoic acid/Dimethoxy-2-butanone/Acetoxy-1-ethoxyethane	C5H8O5	No	1.54	133.086	133.086	0	89.0595	[C4H9O2]+	n.a.	n.a.				No	2
	2-hydroxyisocaproate/Hydroxyhexanoic acid/Dimethoxy-2-butanone/Acetoxy-1-ethoxyethane	C5H8O6	No	1.04	133.086	133.086	0	n.a.	n.a.	n.a.	n.a.				No	3
	Trigonelline	C7H7NO2	HMDB00875	5.08	138.055	138.055	-0.72435	94.065	[C6H8N]+	92.0494	[C6H6N]+				No	2
	Proline betaine	C7H13NO2	HMDB04827	4.78	144.102	144.102	0	84.0807	[C5H10N]+	102.055	[C4H8NO2]+				No	2
	L-2-Amino-3-methylenehexanoic acid	C7H13NO3	HMDB30410	3.7	144.102	144.102	0	n.a.	n.a.	n.a.	n.a.				No	3
	4-Guanidinobutanoic acid	C5H11N3O2	HMDB03464	4.39	146.092	146.092	0.684498	86.0601	[C4H8NO]+	111.055	[C4H7N3O]+				No	2
	Acetylcholin	C7H16NO2	HMDB00896	2.74	146.118	146.117	-1.36876	87.044	[C4​H7​O]+	n.a.	n.a.				No	2
	2,5-Diaminohexanoate/3,6-Diaminohexanoate	C6H14N2O2	HMDB12114	8.09	147.113	147.113	0.679751	72.0808	[C4H10N+]	102.055	[C4H8NO2]+				No	2
	Pipecolic betaine	C8H15NO2	HMDB0304559	4.61	158.118	158.118	0	98.0963	[C5H12N]+	n.a.	n.a.				No	2
	Amino valeric acid betaine	C8H17NO2	HMDB0240732	3.46	160.133	160.133	0	101.06	[C5H9O2]+	83.0491	[C5H7O]+				No	2
	4-Acetamido-2-aminobutanoic acid/Alanyl-Alanine	C6H12N2O3	No	4.39	161.092	161.092	0	84.0443	[C4H6NO]+	144.065	[C6H10NO3]+				No	2
	Phosphocholine	C5H15NO4P	HMDB01565	8.47	184.073	184.073	0	124.998	[C3H7O4P]+	86.0949	[C5H12N]+				No	2
	Adrenaline	C9H13NO3	HMDB00068	5.15	184.094	184.094	1.0864	125.021	[C6H5O3]+	n.a.	n.a.				No	2
	N-Alpha-acetyllysine/Alanyl-Valine/leucine-L-glycine	C8H16N2O3	No	4.34	189.123	189.123	0.528755	144.065	[C6H10NO3]+	116.071	[C5H10NO2]+				No	2
	Pantothenic acid	C9H17NO5	HMDB00210	2.01	220.118	220.118	0.454302	90.0548	[C3H8NO2]+	n.a.	n.a.				No	2
	Ergothioneine	C9H15N3O2S	HMDB03045	6.03	230.096	230.096	0.434602	127.032	[C5H7N2S]+	186.106	[C8H16N3S]+				No	2
	Cystine	C3H7NO2S	HMDB00574	10.33	241.031	241.031	0	120.011	[C3H6NO2S]+	74.0237	[C2H4NO2]+				No	2
	Anserine	C10H16N4O3	HMDB00194	9.61	241.129	241.13	0.82943	109.076	[C6H9N2]+	170.092	[C7H12N3O2]+				No	2
	Thiamine	C12H17N4OS	HMDB00235	5.09	256.112	256.112	0	122.071	[C6H8N3]+	144.048	[C6H9NOS]+				No	2
	Glycerophosphocholine	C8H20NO6P	HMDB00086	7.41	258.11	258.11	-1.1623	104.106	[C5H14NO]+	n.a.	n.a.				No	2
	Glutathione (reduced)	C10H17N3O6S	HMDB00125	7.44	308.091	308.091	0.649159	162.022	[C5H8NO3S]+	76.0217	[C2H6NS]+				No	2
	S-lactoylglutathione	C13H21N3O8S	HMDB01066	4.53	380.112	380.112	0.789241	233.059	[C8H13N2O4S]+	291.064	[C10H15N2O6S]+				No	2
	Taurocholic acid	C26H45NO7S	HMDB00036	3.62	516.299	516.299	0	n.a.	n.a.	n.a.	n.a.				No	3
	Glutathione disulfide	C20H32N6O12S2	HMDB03337	11.52	613.159	613.159	0	355.074	[C10H19N4O6S2]+	484.116	[C15H26N5O9S2]+				No	2
	*Metabolite confirmed by authentic standard (Level 1) based on matching retention time and accurate mass. MS/MS confirmation in the biological sample was not achieved, either because the endogenous signal was below the required limit or due to poor fragmentation of the precursor ion.
